# Supplementary material for: Neocortical tau propagation is a mediator of clinical heterogeneity in Alzheimer’s disease
Source: Mol Psychiatry. 2025 Apr 16;30(9):4194–213. doi: 10.1038/s41380-025-02998-y (PMC12501883; doi:10.1038/s41380-025-02998-y)
Supplement: Supplementary file 2 — Supplementary Tables [file 41380_2025_2998_MOESM2_ESM.xlsx]

## Sheet: Supp. Table 1
Supplementary Table 1. Demographic, neuropathological, and genetic characteristics of human subjects used in this study.

## Sheet: Supp. Table 2
Supplementary Table 2. Enriched GO terms for the synaptic genes dysregulated in the ITG of high seeders vs control.
GO term ID	user interface reference code	GO domain	GO term name	GO term name - hierarchical structure	GO parent term ID	GSEA p-value	GSEA 'gene cluster' FDR corrected p-value	GSEA count foreground/input	GSEA count background	genes - hgnc_id	genes - hgnc_symbol	genes - your genelist input
GO:0045202		CC	synapse	synapse		2.47141e-22	9.1442e-21	279	1082	HGNC:3758;HGNC:9317;HGNC:13760;HGNC:9390;HGNC:3313;HGNC:12666;HGNC:15916;HGNC:3300;HGNC:6838;HGNC:7642;HGNC:23366;HGNC:6743;HGNC:9247;HGNC:9302;HGNC:9303;HGNC:9955;HGNC:13733;HGNC:9314;HGNC:9315;HGNC:10469;HGNC:678;HGNC:4227;HGNC:3192;HGNC:12684;HGNC:9299;HGNC:4077;HGNC:9956;HGNC:12852;HGNC:12851;HGNC:12853;HGNC:4043;HGNC:1749;HGNC:10306;HGNC:3272;HGNC:17062;HGNC:9851;HGNC:10011;HGNC:16686;HGNC:5…	FLOT2;PPP3R1;CYFIP2;PRKAR1B;ELAVL2;VCP;PAK5;EIF5A;MAP1LC3A;NAPG;ARPC5L;CAPRIN1;PPFIA3;PPP2R1A;PPP2R1B;RELA;CDH23;PPP3CA;PPP3CB;RTN3;ARHGDIA;GDI2;EEF1A2;VGF;PPP2CA;GABRA3;RELB;YWHAG;YWHAE;YWHAH;FZD5;CDH10;RPL15;EIF3I;HABP4;RANBP6;RHEB;MRPL55;AP2M1;AP2S1;NPTN;CDH8;OLFM1;ITGB1;RAB1A;RAB6A;RAB6B;CACNB1;CADPS;CPLX1;SYNJ1;NAPA;NAPB;PFN2;APBB1;DOCK1;SEPTIN3;SEPTIN5;SPTBN2;KALRN;AMPH;HSPA8;RTN4R;VPS18;VP…	ENSG00000132589;ENSG00000221823;ENSG00000055163;ENSG00000188191;ENSG00000107105;ENSG00000165280;ENSG00000101349;ENSG00000132507;ENSG00000101460;ENSG00000134265;ENSG00000136950;ENSG00000135387;ENSG00000177380;ENSG00000105568;ENSG00000137713;ENSG00000173039;ENSG00000107736;ENSG00000138814;ENSG00000107758;ENSG00000133318;ENSG00000141522;ENSG00000057608;ENSG00000101210;ENSG00000128564;ENSG00000113575…
GO:0097060	A1	CC	synaptic membrane	├─ synaptic membrane	GO:0045202	0.224551	0.237383	4	17	HGNC:17867;HGNC:1767;HGNC:17187;HGNC:6153	NPTN;CDH8;OLFM1;ITGB1	ENSG00000156642;ENSG00000150394;ENSG00000130558;ENSG00000150093
GO:0099243	A2	CC	extrinsic component of synaptic membrane	│ ├─ extrinsic component of synaptic membrane	GO:0097060			1	2	HGNC:17187	OLFM1	ENSG00000130558
GO:0099699	A3	CC	integral component of synaptic membrane	│ └─ integral component of synaptic membrane	GO:0097060			1	10	HGNC:6153	ITGB1	ENSG00000150093
GO:0098793	B1	CC	presynapse	├─ presynapse	GO:0045202	2.45121e-19	4.53473e-18	164	531	HGNC:9758;HGNC:9786;HGNC:14902;HGNC:1401;HGNC:1426;HGNC:2309;HGNC:11503;HGNC:7641;HGNC:15751;HGNC:8882;HGNC:581;HGNC:2987;HGNC:10750;HGNC:9164;HGNC:11276;HGNC:4814;HGNC:471;HGNC:5241;HGNC:18601;HGNC:12852;HGNC:12853;HGNC:15972;HGNC:13487;HGNC:244;HGNC:10003;HGNC:4401;HGNC:17938;HGNC:4092;HGNC:4093;HGNC:19266;HGNC:9380;HGNC:9612;HGNC:9677;HGNC:10469;HGNC:24539;HGNC:7958;HGNC:14258;HGNC:4140;HGNC:9…	RAB1A;RAB6A;RAB6B;CACNB1;CADPS;CPLX1;SYNJ1;NAPA;NAPB;PFN2;APBB1;DOCK1;SEPTIN3;SEPTIN5;SPTBN2;KALRN;AMPH;HSPA8;RTN4R;YWHAG;YWHAH;VPS18;VPS35;ADD2;RGS7;GNB5;CALY;GAD1;GAD2;SYT10;PRKACA;PTK2B;PTPRN2;RTN3;NECAP1;NPY5R;CD2AP;GAP43;PRKCG;PRKCB;STXBP1;PRKCE;CAMK2A;CSNK2B;SNCB;GDI1;ARL6IP5;ACTG1;C1QBP;UNC13A;APP;VPS11;PPFIA3;BSN;SYDE1;GUCY1B1;VDAC1;FLOT2;CACNA2D1;NTNG1;DGKI;NPTN;ATP2B2;ATP2B1;GRIA1;GABRA…	ENSG00000138069;ENSG00000175582;ENSG00000154917;ENSG00000067191;ENSG00000163618;ENSG00000168993;ENSG00000159082;ENSG00000105402;ENSG00000125814;ENSG00000070087;ENSG00000166313;ENSG00000150760;ENSG00000100167;ENSG00000184702;ENSG00000173898;ENSG00000160145;ENSG00000078053;ENSG00000109971;ENSG00000040608;ENSG00000170027;ENSG00000128245;ENSG00000104142;ENSG00000069329;ENSG00000075340;ENSG00000182901…
GO:0099523	B2	CC	presynaptic cytosol	│ ├─ presynaptic cytosol	GO:0098793	0.0502653	0.0715314	9	33	HGNC:9402;HGNC:9395;HGNC:11444;HGNC:9401;HGNC:1460;HGNC:2460;HGNC:11140;HGNC:4226;HGNC:16937	PRKCG;PRKCB;STXBP1;PRKCE;CAMK2A;CSNK2B;SNCB;GDI1;ARL6IP5	ENSG00000126583;ENSG00000166501;ENSG00000136854;ENSG00000171132;ENSG00000070808;ENSG00000204435;ENSG00000074317;ENSG00000203879;ENSG00000144746
GO:0099569	B3	CC	presynaptic cytoskeleton	│ ├─ presynaptic cytoskeleton	GO:0098793			1	3	HGNC:144	ACTG1	ENSG00000184009
GO:0099182	B12	CC	presynaptic intermediate filament cytoskeleton	│ │ ├─ presynaptic intermediate filament cytoskeleton	GO:0099569			0	1
GO:0099143	B13	CC	presynaptic actin cytoskeleton	│ │ └─ presynaptic actin cytoskeleton	GO:0099569			1	1	HGNC:144	ACTG1	ENSG00000184009
GO:0048786	B4	CC	presynaptic active zone	│ ├─ presynaptic active zone	GO:0098793	1.40224e-05	6.48535e-05	31	89	HGNC:1243;HGNC:23150;HGNC:620;HGNC:14583;HGNC:9247;HGNC:1117;HGNC:25824;HGNC:4687;HGNC:11444;HGNC:7641;HGNC:12669;HGNC:15751;HGNC:3758;HGNC:1399;HGNC:23319;HGNC:2855;HGNC:17867;HGNC:815;HGNC:814;HGNC:4571;HGNC:4077;HGNC:4082;HGNC:6284;HGNC:8533;HGNC:4070;HGNC:1749;HGNC:19239;HGNC:8008;HGNC:11433;HGNC:4845;HGNC:4573	C1QBP;UNC13A;APP;VPS11;PPFIA3;BSN;SYDE1;GUCY1B1;STXBP1;NAPA;VDAC1;NAPB;FLOT2;CACNA2D1;NTNG1;DGKI;NPTN;ATP2B2;ATP2B1;GRIA1;GABRA3;GABRB2;KCNMA1;P2RX1;GABBR1;CDH10;SYT11;NRXN1;STX1A;HCN1;GRIA3	ENSG00000108561;ENSG00000130477;ENSG00000142192;ENSG00000160695;ENSG00000177380;ENSG00000164061;ENSG00000105137;ENSG00000061918;ENSG00000136854;ENSG00000105402;ENSG00000213585;ENSG00000125814;ENSG00000132589;ENSG00000153956;ENSG00000162631;ENSG00000157680;ENSG00000156642;ENSG00000157087;ENSG00000070961;ENSG00000155511;ENSG00000011677;ENSG00000145864;ENSG00000156113;ENSG00000108405;ENSG00000204681…
GO:0098831	B14	CC	presynaptic active zone cytoplasmic component	│ │ ├─ presynaptic active zone cytoplasmic component	GO:0048786	0.18011	0.201942	5	21	HGNC:1117;HGNC:25824;HGNC:4687;HGNC:9247;HGNC:11444	BSN;SYDE1;GUCY1B1;PPFIA3;STXBP1	ENSG00000164061;ENSG00000105137;ENSG00000061918;ENSG00000177380;ENSG00000136854
GO:0048787	B15	CC	presynaptic active zone membrane	│ │ └─ presynaptic active zone membrane	GO:0048786	7.12611e-05	0.000263666	22	57	HGNC:7641;HGNC:12669;HGNC:15751;HGNC:3758;HGNC:1399;HGNC:23319;HGNC:2855;HGNC:17867;HGNC:815;HGNC:814;HGNC:4571;HGNC:4077;HGNC:4082;HGNC:6284;HGNC:8533;HGNC:4070;HGNC:1749;HGNC:19239;HGNC:8008;HGNC:11433;HGNC:4845;HGNC:4573	NAPA;VDAC1;NAPB;FLOT2;CACNA2D1;NTNG1;DGKI;NPTN;ATP2B2;ATP2B1;GRIA1;GABRA3;GABRB2;KCNMA1;P2RX1;GABBR1;CDH10;SYT11;NRXN1;STX1A;HCN1;GRIA3	ENSG00000105402;ENSG00000213585;ENSG00000125814;ENSG00000132589;ENSG00000153956;ENSG00000162631;ENSG00000157680;ENSG00000156642;ENSG00000157087;ENSG00000070961;ENSG00000155511;ENSG00000011677;ENSG00000145864;ENSG00000156113;ENSG00000108405;ENSG00000204681;ENSG00000040731;ENSG00000132718;ENSG00000179915;ENSG00000106089;ENSG00000164588;ENSG00000125675
GO:0099029	B27	CC	anchored component of presynaptic active zone membrane	│ │ ├─ anchored component of presynaptic active zone membrane	GO:0048787	0.0567367	0.0777503	3	5	HGNC:3758;HGNC:1399;HGNC:23319	FLOT2;CACNA2D1;NTNG1	ENSG00000132589;ENSG00000153956;ENSG00000162631
GO:0098891	B28	CC	extrinsic component of presynaptic active zone membrane	│ │ ├─ extrinsic component of presynaptic active zone membrane	GO:0048787			1	3	HGNC:2855	DGKI	ENSG00000157680
GO:0099059	B29	CC	integral component of presynaptic active zone membrane	│ │ └─ integral component of presynaptic active zone membrane	GO:0048787	0.00313083	0.0064356	15	45	HGNC:17867;HGNC:815;HGNC:814;HGNC:4571;HGNC:4077;HGNC:4082;HGNC:6284;HGNC:8533;HGNC:4070;HGNC:1749;HGNC:19239;HGNC:8008;HGNC:11433;HGNC:4845;HGNC:4573	NPTN;ATP2B2;ATP2B1;GRIA1;GABRA3;GABRB2;KCNMA1;P2RX1;GABBR1;CDH10;SYT11;NRXN1;STX1A;HCN1;GRIA3	ENSG00000156642;ENSG00000157087;ENSG00000070961;ENSG00000155511;ENSG00000011677;ENSG00000145864;ENSG00000156113;ENSG00000108405;ENSG00000204681;ENSG00000040731;ENSG00000132718;ENSG00000179915;ENSG00000106089;ENSG00000164588;ENSG00000125675
GO:0098833	B5	CC	presynaptic endocytic zone	│ ├─ presynaptic endocytic zone	GO:0098793	0.000668066	0.0016479	11	21	HGNC:8570;HGNC:471;HGNC:13487;HGNC:2092;HGNC:2972;HGNC:2091;HGNC:2090;HGNC:14986;HGNC:564;HGNC:565;HGNC:15469	PACSIN1;AMPH;VPS35;CLTC;DNM1;CLTB;CLTA;SNAP91;AP2M1;AP2S1;DNAJC6	ENSG00000124507;ENSG00000078053;ENSG00000069329;ENSG00000141367;ENSG00000106976;ENSG00000175416;ENSG00000122705;ENSG00000065609;ENSG00000161203;ENSG00000042753;ENSG00000116675
GO:0098835	B16	CC	presynaptic endocytic zone membrane	│ │ └─ presynaptic endocytic zone membrane	GO:0098833	0.00193827	0.00421859	9	17	HGNC:2092;HGNC:2972;HGNC:2091;HGNC:2090;HGNC:14986;HGNC:471;HGNC:564;HGNC:565;HGNC:15469	CLTC;DNM1;CLTB;CLTA;SNAP91;AMPH;AP2M1;AP2S1;DNAJC6	ENSG00000141367;ENSG00000106976;ENSG00000175416;ENSG00000122705;ENSG00000065609;ENSG00000078053;ENSG00000161203;ENSG00000042753;ENSG00000116675
GO:0098894	B30	CC	extrinsic component of presynaptic endocytic zone membrane	│ │ └─ extrinsic component of presynaptic endocytic zone membrane	GO:0098835	0.031326	0.0463626	5	11	HGNC:14986;HGNC:471;HGNC:564;HGNC:565;HGNC:15469	SNAP91;AMPH;AP2M1;AP2S1;DNAJC6	ENSG00000065609;ENSG00000078053;ENSG00000161203;ENSG00000042753;ENSG00000116675
GO:0098830	B6	CC	presynaptic endosome	│ ├─ presynaptic endosome	GO:0098793			0	6
GO:0098954	B17	CC	presynaptic endosome membrane	│ │ └─ presynaptic endosome membrane	GO:0098830			0	1
GO:0099067	B31	CC	integral component of presynaptic endosome membrane	│ │ └─ integral component of presynaptic endosome membrane	GO:0098954			0	1
GO:0008021	B7	CC	synaptic vesicle	│ ├─ synaptic vesicle	GO:0098793	5.10004e-12	6.29005e-11	54	119	HGNC:2938;HGNC:11501;HGNC:12712;HGNC:2855;HGNC:13490;HGNC:16704;HGNC:11138;HGNC:2090;HGNC:2091;HGNC:9767;HGNC:9777;HGNC:9778;HGNC:16235;HGNC:9783;HGNC:9788;HGNC:9763;HGNC:11494;HGNC:471;HGNC:2092;HGNC:11495;HGNC:2985;HGNC:17056;HGNC:4141;HGNC:27007;HGNC:851;HGNC:854;HGNC:856;HGNC:13527;HGNC:857;HGNC:16832;HGNC:862;HGNC:18303;HGNC:12643;HGNC:10563;HGNC:13634;HGNC:25380;HGNC:11018;HGNC:31399;HGNC:1…	DMXL2;SYNGR3;VPS33B;DGKI;WDR7;SLC17A7;SNCA;CLTA;CLTB;RAB27B;RAB3A;RAB3B;DNAJC5;RAB5A;RAB7A;RAB2A;SYN1;AMPH;CLTC;SYN2;DOC2A;RPH3A;GAPDH;TPRG1L;ATP6V1A;ATP6V1B2;ATP6V1C1;ATP6V1D;ATP6V1E1;ATP6V1F;ATP6V1G2;ATP6V1H;VAMP2;SCAMP1;MAL2;TMEM163;SLC32A1;SLC6A17;SLC30A3;SYP;STX1A;SYNGR1;PTPRN2;SV2B;SV2A;SYT1;SYT11;SVOP;ATP6V0E2;ATP6V0D1;ATP6AP1;ATP6AP2;ATP6V0C;ATP6V0A1	ENSG00000104093;ENSG00000127561;ENSG00000184056;ENSG00000157680;ENSG00000091157;ENSG00000104888;ENSG00000145335;ENSG00000122705;ENSG00000175416;ENSG00000041353;ENSG00000105649;ENSG00000169213;ENSG00000101152;ENSG00000144566;ENSG00000075785;ENSG00000104388;ENSG00000008056;ENSG00000078053;ENSG00000141367;ENSG00000157152;ENSG00000149927;ENSG00000089169;ENSG00000111640;ENSG00000158109;ENSG00000114573…
GO:0034592	B18	CC	synaptic vesicle lumen	│ │ ├─ synaptic vesicle lumen	GO:0008021			0	1
GO:0030672	B19	CC	synaptic vesicle membrane	│ │ └─ synaptic vesicle membrane	GO:0008021	1.01227e-11	9.36347e-11	49	102	HGNC:16704;HGNC:11138;HGNC:2090;HGNC:2091;HGNC:9767;HGNC:9777;HGNC:9778;HGNC:16235;HGNC:9783;HGNC:9788;HGNC:9763;HGNC:11494;HGNC:471;HGNC:2092;HGNC:11495;HGNC:2985;HGNC:17056;HGNC:4141;HGNC:27007;HGNC:851;HGNC:854;HGNC:856;HGNC:13527;HGNC:857;HGNC:16832;HGNC:862;HGNC:18303;HGNC:12643;HGNC:10563;HGNC:13634;HGNC:25380;HGNC:11018;HGNC:31399;HGNC:11014;HGNC:11506;HGNC:11433;HGNC:11498;HGNC:9677;HGNC:…	SLC17A7;SNCA;CLTA;CLTB;RAB27B;RAB3A;RAB3B;DNAJC5;RAB5A;RAB7A;RAB2A;SYN1;AMPH;CLTC;SYN2;DOC2A;RPH3A;GAPDH;TPRG1L;ATP6V1A;ATP6V1B2;ATP6V1C1;ATP6V1D;ATP6V1E1;ATP6V1F;ATP6V1G2;ATP6V1H;VAMP2;SCAMP1;MAL2;TMEM163;SLC32A1;SLC6A17;SLC30A3;SYP;STX1A;SYNGR1;PTPRN2;SV2B;SV2A;SYT1;SYT11;SVOP;ATP6V0E2;ATP6V0D1;ATP6AP1;ATP6AP2;ATP6V0C;ATP6V0A1	ENSG00000104888;ENSG00000145335;ENSG00000122705;ENSG00000175416;ENSG00000041353;ENSG00000105649;ENSG00000169213;ENSG00000101152;ENSG00000144566;ENSG00000075785;ENSG00000104388;ENSG00000008056;ENSG00000078053;ENSG00000141367;ENSG00000157152;ENSG00000149927;ENSG00000089169;ENSG00000111640;ENSG00000158109;ENSG00000114573;ENSG00000147416;ENSG00000155097;ENSG00000100554;ENSG00000131100;ENSG00000128524…
GO:0098993	B32	CC	anchored component of synaptic vesicle membrane	│ │ ├─ anchored component of synaptic vesicle membrane	GO:0030672	0.0211266	0.0339863	7	18	HGNC:9767;HGNC:9777;HGNC:9778;HGNC:16235;HGNC:9783;HGNC:9788;HGNC:9763	RAB27B;RAB3A;RAB3B;DNAJC5;RAB5A;RAB7A;RAB2A	ENSG00000041353;ENSG00000105649;ENSG00000169213;ENSG00000101152;ENSG00000144566;ENSG00000075785;ENSG00000104388
GO:0098850	B33	CC	extrinsic component of synaptic vesicle membrane	│ │ ├─ extrinsic component of synaptic vesicle membrane	GO:0030672	3.0606e-06	1.88737e-05	16	23	HGNC:11494;HGNC:471;HGNC:2092;HGNC:11495;HGNC:2985;HGNC:17056;HGNC:4141;HGNC:27007;HGNC:851;HGNC:854;HGNC:856;HGNC:13527;HGNC:857;HGNC:16832;HGNC:862;HGNC:18303	SYN1;AMPH;CLTC;SYN2;DOC2A;RPH3A;GAPDH;TPRG1L;ATP6V1A;ATP6V1B2;ATP6V1C1;ATP6V1D;ATP6V1E1;ATP6V1F;ATP6V1G2;ATP6V1H	ENSG00000008056;ENSG00000078053;ENSG00000141367;ENSG00000157152;ENSG00000149927;ENSG00000089169;ENSG00000111640;ENSG00000158109;ENSG00000114573;ENSG00000147416;ENSG00000155097;ENSG00000100554;ENSG00000131100;ENSG00000128524;ENSG00000213760;ENSG00000047249
GO:0030285	B34	CC	integral component of synaptic vesicle membrane	│ │ └─ integral component of synaptic vesicle membrane	GO:0030672	2.36038e-05	9.70379e-05	22	52	HGNC:12643;HGNC:10563;HGNC:13634;HGNC:25380;HGNC:11018;HGNC:31399;HGNC:11014;HGNC:11506;HGNC:11433;HGNC:11498;HGNC:9677;HGNC:16874;HGNC:20566;HGNC:11509;HGNC:19239;HGNC:25417;HGNC:21723;HGNC:13724;HGNC:868;HGNC:18305;HGNC:855;HGNC:865	VAMP2;SCAMP1;MAL2;TMEM163;SLC32A1;SLC6A17;SLC30A3;SYP;STX1A;SYNGR1;PTPRN2;SV2B;SV2A;SYT1;SYT11;SVOP;ATP6V0E2;ATP6V0D1;ATP6AP1;ATP6AP2;ATP6V0C;ATP6V0A1	ENSG00000220205;ENSG00000085365;ENSG00000147676;ENSG00000152128;ENSG00000101438;ENSG00000197106;ENSG00000115194;ENSG00000102003;ENSG00000106089;ENSG00000100321;ENSG00000155093;ENSG00000185518;ENSG00000159164;ENSG00000067715;ENSG00000132718;ENSG00000166111;ENSG00000171130;ENSG00000159720;ENSG00000071553;ENSG00000182220;ENSG00000185883;ENSG00000033627
GO:0098992	B8	CC	neuronal dense core vesicle	│ ├─ neuronal dense core vesicle	GO:0098793	0.0880262	0.11632	8	32	HGNC:2938;HGNC:30757;HGNC:10575;HGNC:620;HGNC:1399;HGNC:11329;HGNC:1426;HGNC:11513	DMXL2;STXBP5L;SCG2;APP;CACNA2D1;SST;CADPS;SYT5	ENSG00000104093;ENSG00000145087;ENSG00000171951;ENSG00000142192;ENSG00000153956;ENSG00000157005;ENSG00000163618;ENSG00000129990
GO:0099013	B20	CC	neuronal dense core vesicle lumen	│ │ ├─ neuronal dense core vesicle lumen	GO:0098992			0	3
GO:0099012	B21	CC	neuronal dense core vesicle membrane	│ │ └─ neuronal dense core vesicle membrane	GO:0098992			2	5	HGNC:1426;HGNC:11513	CADPS;SYT5	ENSG00000163618;ENSG00000129990
GO:0098674	B35	CC	extrinsic component of neuronal dense core vesicle membrane	│ │ ├─ extrinsic component of neuronal dense core vesicle membrane	GO:0099012			1	2	HGNC:1426	CADPS	ENSG00000163618
GO:0099066	B36	CC	integral component of neuronal dense core vesicle membrane	│ │ └─ integral component of neuronal dense core vesicle membrane	GO:0099012			1	3	HGNC:11513	SYT5	ENSG00000129990
GO:0042734	B9	CC	presynaptic membrane	│ ├─ presynaptic membrane	GO:0098793	0.000345861	0.00116335	36	136	HGNC:814;HGNC:815;HGNC:30500;HGNC:2171;HGNC:11444;HGNC:9501;HGNC:816;HGNC:6234;HGNC:17601;HGNC:3388;HGNC:6299;HGNC:6264;HGNC:801;HGNC:3228;HGNC:10588;HGNC:4030;HGNC:10944;HGNC:8008;HGNC:11433;HGNC:4571;HGNC:4573;HGNC:4070;HGNC:4079;HGNC:4585;HGNC:1962;HGNC:5293;HGNC:4507;HGNC:3026;HGNC:1950;HGNC:1952;HGNC:1953;HGNC:4485;HGNC:1183;HGNC:7809;HGNC:13830;HGNC:6470	ATP2B1;ATP2B2;PRRT2;CNTN1;STXBP1;CYTH1;ATP2B3;KCNC2;CADM3;EPHA4;KCNQ5;KCNJ3;ATP1A3;EFNB3;SCN2A;FXYD6;SLC1A6;NRXN1;STX1A;GRIA1;GRIA3;GABBR1;GABRA5;GRIN2A;CHRNB2;HTR2A;GABBR2;DRD5;CHRM1;CHRM3;CHRM4;GPER1;ANO2;NGFR;CNTNAP2;L1CAM	ENSG00000070961;ENSG00000157087;ENSG00000167371;ENSG00000018236;ENSG00000136854;ENSG00000108669;ENSG00000067842;ENSG00000166006;ENSG00000162706;ENSG00000116106;ENSG00000185760;ENSG00000162989;ENSG00000105409;ENSG00000108947;ENSG00000136531;ENSG00000137726;ENSG00000105143;ENSG00000179915;ENSG00000106089;ENSG00000155511;ENSG00000125675;ENSG00000204681;ENSG00000186297;ENSG00000183454;ENSG00000160716…
GO:0099026	B22	CC	anchored component of presynaptic membrane	│ │ ├─ anchored component of presynaptic membrane	GO:0042734			1	7	HGNC:2171	CNTN1	ENSG00000018236
GO:0098888	B23	CC	extrinsic component of presynaptic membrane	│ │ ├─ extrinsic component of presynaptic membrane	GO:0042734			2	5	HGNC:11444;HGNC:9501	STXBP1;CYTH1	ENSG00000136854;ENSG00000108669
GO:0099056	B24	CC	integral component of presynaptic membrane	│ │ └─ integral component of presynaptic membrane	GO:0042734	0.00084805	0.00196112	31	117	HGNC:816;HGNC:6234;HGNC:17601;HGNC:3388;HGNC:6299;HGNC:6264;HGNC:801;HGNC:3228;HGNC:10588;HGNC:4030;HGNC:10944;HGNC:8008;HGNC:11433;HGNC:4571;HGNC:4573;HGNC:4070;HGNC:4079;HGNC:4585;HGNC:1962;HGNC:5293;HGNC:4507;HGNC:30500;HGNC:3026;HGNC:1950;HGNC:1952;HGNC:1953;HGNC:4485;HGNC:1183;HGNC:7809;HGNC:13830;HGNC:6470	ATP2B3;KCNC2;CADM3;EPHA4;KCNQ5;KCNJ3;ATP1A3;EFNB3;SCN2A;FXYD6;SLC1A6;NRXN1;STX1A;GRIA1;GRIA3;GABBR1;GABRA5;GRIN2A;CHRNB2;HTR2A;GABBR2;PRRT2;DRD5;CHRM1;CHRM3;CHRM4;GPER1;ANO2;NGFR;CNTNAP2;L1CAM	ENSG00000067842;ENSG00000166006;ENSG00000162706;ENSG00000116106;ENSG00000185760;ENSG00000162989;ENSG00000105409;ENSG00000108947;ENSG00000136531;ENSG00000137726;ENSG00000105143;ENSG00000179915;ENSG00000106089;ENSG00000155511;ENSG00000125675;ENSG00000204681;ENSG00000186297;ENSG00000183454;ENSG00000160716;ENSG00000102468;ENSG00000136928;ENSG00000167371;ENSG00000169676;ENSG00000168539;ENSG00000133019…
SYNGO:presyn_ribosome	B10	CC	presynaptic ribosome	│ ├─ presynaptic ribosome	GO:0098793			1	52	HGNC:10306	RPL15	ENSG00000174748
SYNGO:presyn_er	B11	CC	presynaptic ER	│ └─ presynaptic ER	GO:0098793			0	2
SYNGO:presyn_er_membrane	B25	CC	presynaptic ER membrane	│ ├─ presynaptic ER membrane	SYNGO:presyn_er			0	1
SYNGO:presyn_er_membrane_integral	B37	CC	integral component of presynaptic ER membrane	│ │ └─ integral component of presynaptic ER membrane	SYNGO:presyn_er_membrane			0	1
SYNGO:presyn_ser	B26	CC	presynaptic SER	│ └─ presynaptic SER	SYNGO:presyn_er			0	1
SYNGO:presyn_ser_membrane	B38	CC	presynaptic SER membrane	│ └─ presynaptic SER membrane	SYNGO:presyn_ser			0	1
SYNGO:presyn_ser_membrane_integral	B39	CC	integral component of presynaptic SER membrane	│ └─ integral component of presynaptic SER membrane	SYNGO:presyn_ser_membrane			0	1
GO:0043083	C1	CC	synaptic cleft	├─ synaptic cleft	GO:0045202	0.105422	0.130021	5	17	HGNC:6482;HGNC:6492;HGNC:7953;HGNC:19359;HGNC:11220	LAMA2;LAMC1;NPTX2;C1QL3;SPARCL1	ENSG00000196569;ENSG00000135862;ENSG00000106236;ENSG00000165985;ENSG00000152583
GO:0098965	C2	CC	extracellular matrix of synaptic cleft	│ └─ extracellular matrix of synaptic cleft	GO:0043083			1	4	HGNC:11220	SPARCL1	ENSG00000152583
GO:0098794	D1	CC	postsynapse	├─ postsynapse	GO:0045202	1.58058e-07	1.16963e-06	136	621	HGNC:188;HGNC:9392;HGNC:12732;HGNC:2309;HGNC:15751;HGNC:7641;HGNC:8882;HGNC:801;HGNC:6192;HGNC:6743;HGNC:19092;HGNC:8590;HGNC:169;HGNC:6057;HGNC:28788;HGNC:15842;HGNC:5144;HGNC:9612;HGNC:1401;HGNC:1774;HGNC:12735;HGNC:19239;HGNC:244;HGNC:13487;HGNC:5241;HGNC:1441;HGNC:18415;HGNC:13221;HGNC:9380;HGNC:7807;HGNC:9390;HGNC:14085;HGNC:9402;HGNC:15917;HGNC:8988;HGNC:1460;HGNC:24011;HGNC:132;HGNC:144;HG…	ADAM10;PRKAR2B;WASF1;CPLX1;NAPB;NAPA;PFN2;ATP1A3;JAK2;CAPRIN1;PSD2;PAK1;ACTR2;INA;CAMKV;ERBIN;HPCA;PTK2B;CACNB1;CDK5;WASL;SYT11;ADD2;VPS35;HSPA8;CALD1;HIP1R;BCL11A;PRKACA;NGEF;PRKAR1B;RTN4;PRKCG;PLCB1;PIN1;CAMK2A;ABI2;ACTB;ACTG1;MYH10;SPTBN2;SYNPO;PPFIA1;APLP2;CLSTN1;MAPK10;ARHGEF9;DLGAP4;GLRB;YWHAZ;NPTX2;GABRA3;GABRA5;GABRB2;GABRA1;HTR5A;CHRNB2;GABRB3;GABBR1;GABRG2;CDH10;NLGN4X;KCNB1;HOMER3;DRP2…	ENSG00000137845;ENSG00000005249;ENSG00000112290;ENSG00000168993;ENSG00000125814;ENSG00000105402;ENSG00000070087;ENSG00000105409;ENSG00000096968;ENSG00000135387;ENSG00000146005;ENSG00000149269;ENSG00000138071;ENSG00000148798;ENSG00000164076;ENSG00000112851;ENSG00000121905;ENSG00000120899;ENSG00000067191;ENSG00000164885;ENSG00000106299;ENSG00000132718;ENSG00000075340;ENSG00000069329;ENSG00000109971…
GO:0099524	D2	CC	postsynaptic cytosol	│ ├─ postsynaptic cytosol	GO:0098794	0.470979	0.470979	4	26	HGNC:9402;HGNC:15917;HGNC:8988;HGNC:1460	PRKCG;PLCB1;PIN1;CAMK2A	ENSG00000126583;ENSG00000182621;ENSG00000127445;ENSG00000070808
GO:0099571	D3	CC	postsynaptic cytoskeleton	│ ├─ postsynaptic cytoskeleton	GO:0098794	0.100397	0.128093	6	22	HGNC:6057;HGNC:24011;HGNC:132;HGNC:144;HGNC:7568;HGNC:11276	INA;ABI2;ACTB;ACTG1;MYH10;SPTBN2	ENSG00000148798;ENSG00000138443;ENSG00000075624;ENSG00000184009;ENSG00000133026;ENSG00000173898
GO:0099160	D12	CC	postsynaptic intermediate filament cytoskeleton	│ │ ├─ postsynaptic intermediate filament cytoskeleton	GO:0099571			1	3	HGNC:6057	INA	ENSG00000148798
GO:0098871	D13	CC	postsynaptic actin cytoskeleton	│ │ ├─ postsynaptic actin cytoskeleton	GO:0099571	0.224551	0.237383	4	17	HGNC:24011;HGNC:132;HGNC:144;HGNC:7568	ABI2;ACTB;ACTG1;MYH10	ENSG00000138443;ENSG00000075624;ENSG00000184009;ENSG00000133026
GO:0150050	D14	CC	postsynaptic septin cytoskeleton	│ │ ├─ postsynaptic septin cytoskeleton	GO:0099571			0	1
GO:0099189	D15	CC	postsynaptic spectrin-associated cytoskeleton	│ │ └─ postsynaptic spectrin-associated cytoskeleton	GO:0099571			1	1	HGNC:11276	SPTBN2	ENSG00000173898
GO:0097444	D4	CC	spine apparatus	│ ├─ spine apparatus	GO:0098794	0.031164	0.0463626	4	7	HGNC:30672;HGNC:9245;HGNC:598;HGNC:17447	SYNPO;PPFIA1;APLP2;CLSTN1	ENSG00000171992;ENSG00000131626;ENSG00000084234;ENSG00000171603
GO:0098897	D16	CC	spine apparatus membrane	│ │ └─ spine apparatus membrane	GO:0097444			1	2	HGNC:17447	CLSTN1	ENSG00000171603
GO:0099065	D30	CC	integral component of spine apparatus membrane	│ │ └─ integral component of spine apparatus membrane	GO:0098897			1	2	HGNC:17447	CLSTN1	ENSG00000171603
GO:0150051	D5	CC	postsynaptic Golgi apparatus	│ ├─ postsynaptic Golgi apparatus	GO:0098794			1	1	HGNC:6872	MAPK10	ENSG00000109339
GO:0099572	D6	CC	postsynaptic specialization	│ ├─ postsynaptic specialization	GO:0098794	1.00947e-05	5.33576e-05	74	311	HGNC:14561;HGNC:15842;HGNC:24476;HGNC:4329;HGNC:12855;HGNC:5241;HGNC:7953;HGNC:4077;HGNC:4079;HGNC:4082;HGNC:4075;HGNC:5300;HGNC:1962;HGNC:4083;HGNC:4070;HGNC:4087;HGNC:1749;HGNC:14287;HGNC:6231;HGNC:17514;HGNC:3032;HGNC:8590;HGNC:8592;HGNC:14295;HGNC:1460;HGNC:1232;HGNC:6840;HGNC:652;HGNC:13838;HGNC:4617;HGNC:5042;HGNC:10011;HGNC:4814;HGNC:76;HGNC:29007;HGNC:17904;HGNC:1384;HGNC:2905;HGNC:2902;H…	ARHGEF9;ERBIN;DLGAP4;GLRB;YWHAZ;HSPA8;NPTX2;GABRA3;GABRA5;GABRB2;GABRA1;HTR5A;CHRNB2;GABRB3;GABBR1;GABRG2;CDH10;NLGN4X;KCNB1;HOMER3;DRP2;PAK1;PAK3;SHANK2;CAMK2A;EGLN1;MAP2K1;ARF1;ADGRA1;GSK3B;HNRNPH2;RHEB;KALRN;ABL1;FRMPD4;DROSHA;CABP1;DLGAP1;DLG3;TANC1;GAPDH;DNM2;INA;PTK2B;FAM81A;PACSIN1;DLG4;DGKI;CNKSR2;NPTN;ATP2B2;EFNB3;LRRTM3;GRIA1;PLPPR4;DCC;RTN4;CACNG3;CACNG8;LRRC4C;PTPRO;GRIN2A;GRIA3;DRD5;…	ENSG00000131089;ENSG00000112851;ENSG00000080845;ENSG00000109738;ENSG00000164924;ENSG00000109971;ENSG00000106236;ENSG00000011677;ENSG00000186297;ENSG00000145864;ENSG00000022355;ENSG00000157219;ENSG00000160716;ENSG00000166206;ENSG00000204681;ENSG00000113327;ENSG00000040731;ENSG00000146938;ENSG00000158445;ENSG00000051128;ENSG00000102385;ENSG00000149269;ENSG00000077264;ENSG00000162105;ENSG00000070808…
GO:0099091	D17	CC	postsynaptic specialization, intracellular component	│ │ ├─ postsynaptic specialization, intracellular component	GO:0099572			0	9
GO:0099634	D18	CC	postsynaptic specialization membrane	│ │ ├─ postsynaptic specialization membrane	GO:0099572	0.00695709	0.013548	14	45	HGNC:5241;HGNC:7953;HGNC:4077;HGNC:4079;HGNC:4082;HGNC:4075;HGNC:5300;HGNC:1962;HGNC:4083;HGNC:4070;HGNC:4087;HGNC:1749;HGNC:14287;HGNC:6231	HSPA8;NPTX2;GABRA3;GABRA5;GABRB2;GABRA1;HTR5A;CHRNB2;GABRB3;GABBR1;GABRG2;CDH10;NLGN4X;KCNB1	ENSG00000109971;ENSG00000106236;ENSG00000011677;ENSG00000186297;ENSG00000145864;ENSG00000022355;ENSG00000157219;ENSG00000160716;ENSG00000166206;ENSG00000204681;ENSG00000113327;ENSG00000040731;ENSG00000146938;ENSG00000158445
GO:0098892	D31	CC	extrinsic component of postsynaptic specialization membrane	│ │ │ ├─ extrinsic component of postsynaptic specialization membrane	GO:0099634			1	2	HGNC:7953	NPTX2	ENSG00000106236
GO:0099060	D32	CC	integral component of postsynaptic specialization membrane	│ │ │ └─ integral component of postsynaptic specialization membrane	GO:0099634	0.0173257	0.0305262	12	41	HGNC:4077;HGNC:4079;HGNC:4082;HGNC:4075;HGNC:5300;HGNC:1962;HGNC:4083;HGNC:4070;HGNC:4087;HGNC:1749;HGNC:14287;HGNC:6231	GABRA3;GABRA5;GABRB2;GABRA1;HTR5A;CHRNB2;GABRB3;GABBR1;GABRG2;CDH10;NLGN4X;KCNB1	ENSG00000011677;ENSG00000186297;ENSG00000145864;ENSG00000022355;ENSG00000157219;ENSG00000160716;ENSG00000166206;ENSG00000204681;ENSG00000113327;ENSG00000040731;ENSG00000146938;ENSG00000158445
GO:0014069	D19	CC	postsynaptic density	│ │ ├─ postsynaptic density	GO:0099572	0.000460247	0.00130329	56	251	HGNC:17514;HGNC:3032;HGNC:8590;HGNC:8592;HGNC:14295;HGNC:1460;HGNC:1232;HGNC:6840;HGNC:652;HGNC:13838;HGNC:4617;HGNC:5042;HGNC:10011;HGNC:5241;HGNC:4814;HGNC:76;HGNC:29007;HGNC:17904;HGNC:1384;HGNC:2905;HGNC:2902;HGNC:29364;HGNC:4141;HGNC:2974;HGNC:6057;HGNC:9612;HGNC:28379;HGNC:8570;HGNC:2903;HGNC:2855;HGNC:19701;HGNC:17867;HGNC:815;HGNC:3228;HGNC:19410;HGNC:4571;HGNC:23496;HGNC:2701;HGNC:14085;…	HOMER3;DRP2;PAK1;PAK3;SHANK2;CAMK2A;EGLN1;MAP2K1;ARF1;ADGRA1;GSK3B;HNRNPH2;RHEB;HSPA8;KALRN;ABL1;FRMPD4;DROSHA;CABP1;DLGAP1;DLG3;TANC1;GAPDH;DNM2;INA;PTK2B;FAM81A;PACSIN1;DLG4;DGKI;CNKSR2;NPTN;ATP2B2;EFNB3;LRRTM3;GRIA1;PLPPR4;DCC;RTN4;CACNG3;CACNG8;LRRC4C;PTPRO;GRIN2A;GRIA3;DRD5;CHRM1;CHRM3;CHRM4;NRCAM;CLSTN3;CLSTN1;VDAC1;ADGRB3;STX1A;NETO2	ENSG00000051128;ENSG00000102385;ENSG00000149269;ENSG00000077264;ENSG00000162105;ENSG00000070808;ENSG00000135766;ENSG00000169032;ENSG00000143761;ENSG00000197177;ENSG00000082701;ENSG00000126945;ENSG00000106615;ENSG00000109971;ENSG00000160145;ENSG00000097007;ENSG00000169933;ENSG00000113360;ENSG00000157782;ENSG00000170579;ENSG00000082458;ENSG00000115183;ENSG00000111640;ENSG00000079805;ENSG00000148798…
GO:0099092	D33	CC	postsynaptic density, intracellular component	│ │ │ ├─ postsynaptic density, intracellular component	GO:0014069	0.134807	0.15587	9	42	HGNC:1384;HGNC:2905;HGNC:2902;HGNC:29364;HGNC:4141;HGNC:2974;HGNC:6057;HGNC:9612;HGNC:28379	CABP1;DLGAP1;DLG3;TANC1;GAPDH;DNM2;INA;PTK2B;FAM81A	ENSG00000157782;ENSG00000170579;ENSG00000082458;ENSG00000115183;ENSG00000111640;ENSG00000079805;ENSG00000148798;ENSG00000120899;ENSG00000157470
GO:0098839	D34	CC	postsynaptic density membrane	│ │ │ └─ postsynaptic density membrane	GO:0014069	0.000420487	0.0012965	29	101	HGNC:8570;HGNC:2903;HGNC:2855;HGNC:19701;HGNC:17867;HGNC:815;HGNC:3228;HGNC:19410;HGNC:4571;HGNC:23496;HGNC:2701;HGNC:14085;HGNC:1407;HGNC:13628;HGNC:29317;HGNC:9678;HGNC:4585;HGNC:4573;HGNC:3026;HGNC:1950;HGNC:1952;HGNC:1953;HGNC:7994;HGNC:18371;HGNC:17447;HGNC:12669;HGNC:945;HGNC:11433;HGNC:14644	PACSIN1;DLG4;DGKI;CNKSR2;NPTN;ATP2B2;EFNB3;LRRTM3;GRIA1;PLPPR4;DCC;RTN4;CACNG3;CACNG8;LRRC4C;PTPRO;GRIN2A;GRIA3;DRD5;CHRM1;CHRM3;CHRM4;NRCAM;CLSTN3;CLSTN1;VDAC1;ADGRB3;STX1A;NETO2	ENSG00000124507;ENSG00000132535;ENSG00000157680;ENSG00000149970;ENSG00000156642;ENSG00000157087;ENSG00000108947;ENSG00000198739;ENSG00000155511;ENSG00000117600;ENSG00000187323;ENSG00000115310;ENSG00000006116;ENSG00000142408;ENSG00000148948;ENSG00000151490;ENSG00000183454;ENSG00000125675;ENSG00000169676;ENSG00000168539;ENSG00000133019;ENSG00000180720;ENSG00000091129;ENSG00000139182;ENSG00000171603…
GO:0099031	D40	CC	anchored component of postsynaptic density membrane	│ │ │ ├─ anchored component of postsynaptic density membrane	GO:0098839			1	7	HGNC:2903	DLG4	ENSG00000132535
GO:0099147	D41	CC	extrinsic component of postsynaptic density membrane	│ │ │ ├─ extrinsic component of postsynaptic density membrane	GO:0098839			2	7	HGNC:2855;HGNC:19701	DGKI;CNKSR2	ENSG00000157680;ENSG00000149970
GO:0099061	D42	CC	integral component of postsynaptic density membrane	│ │ │ └─ integral component of postsynaptic density membrane	GO:0098839	0.000493137	0.00130329	25	82	HGNC:17867;HGNC:815;HGNC:3228;HGNC:19410;HGNC:4571;HGNC:23496;HGNC:2701;HGNC:14085;HGNC:1407;HGNC:13628;HGNC:29317;HGNC:9678;HGNC:4585;HGNC:4573;HGNC:3026;HGNC:1950;HGNC:1952;HGNC:1953;HGNC:7994;HGNC:18371;HGNC:17447;HGNC:12669;HGNC:945;HGNC:11433;HGNC:14644	NPTN;ATP2B2;EFNB3;LRRTM3;GRIA1;PLPPR4;DCC;RTN4;CACNG3;CACNG8;LRRC4C;PTPRO;GRIN2A;GRIA3;DRD5;CHRM1;CHRM3;CHRM4;NRCAM;CLSTN3;CLSTN1;VDAC1;ADGRB3;STX1A;NETO2	ENSG00000156642;ENSG00000157087;ENSG00000108947;ENSG00000198739;ENSG00000155511;ENSG00000117600;ENSG00000187323;ENSG00000115310;ENSG00000006116;ENSG00000142408;ENSG00000148948;ENSG00000151490;ENSG00000183454;ENSG00000125675;ENSG00000169676;ENSG00000168539;ENSG00000133019;ENSG00000180720;ENSG00000091129;ENSG00000139182;ENSG00000171603;ENSG00000213585;ENSG00000135298;ENSG00000106089;ENSG00000171208
GO:0099629	D20	CC	postsynaptic specialization of symmetric synapse	│ │ └─ postsynaptic specialization of symmetric synapse	GO:0099572			0	3
GO:0098843	D7	CC	postsynaptic endocytic zone	│ ├─ postsynaptic endocytic zone	GO:0098794	0.128487	0.153355	3	8	HGNC:17938;HGNC:2090;HGNC:9783	CALY;CLTA;RAB5A	ENSG00000130643;ENSG00000122705;ENSG00000144566
GO:0098844	D21	CC	postsynaptic endocytic zone membrane	│ │ └─ postsynaptic endocytic zone membrane	GO:0098843			1	2	HGNC:9783	RAB5A	ENSG00000144566
GO:0098845	D8	CC	postsynaptic endosome	│ ├─ postsynaptic endosome	GO:0098794	0.251889	0.258886	3	12	HGNC:18790;HGNC:17447;HGNC:9760	NSG1;CLSTN1;RAB11A	ENSG00000168824;ENSG00000171603;ENSG00000103769
GO:0098895	D22	CC	postsynaptic endosome membrane	│ │ ├─ postsynaptic endosome membrane	GO:0098845			0	2
GO:0098999	D35	CC	extrinsic component of postsynaptic endosome membrane	│ │ │ └─ extrinsic component of postsynaptic endosome membrane	GO:0098895			0	1
GO:0098842	D23	CC	postsynaptic early endosome	│ │ ├─ postsynaptic early endosome	GO:0098845			0	1
GO:0098896	D36	CC	postsynaptic early endosome membrane	│ │ │ └─ postsynaptic early endosome membrane	GO:0098842			0	1
GO:0098998	D43	CC	extrinsic component of postsynaptic early endosome membrane	│ │ │ └─ extrinsic component of postsynaptic early endosome membrane	GO:0098896			0	1
GO:0098837	D24	CC	postsynaptic recycling endosome	│ │ └─ postsynaptic recycling endosome	GO:0098845			1	5	HGNC:9760	RAB11A	ENSG00000103769
GO:0098944	D37	CC	postsynaptic recycling endosome membrane	│ │ └─ postsynaptic recycling endosome membrane	GO:0098837			0	4
GO:0099033	D44	CC	anchored component of postsynaptic recycling endosome membrane	│ │ └─ anchored component of postsynaptic recycling endosome membrane	GO:0098944			0	2
GO:0045211	D9	CC	postsynaptic membrane	│ ├─ postsynaptic membrane	GO:0098794	0.0110637	0.0204678	26	114	HGNC:14986;HGNC:10003;HGNC:1399;HGNC:2171;HGNC:815;HGNC:4597;HGNC:3388;HGNC:4030;HGNC:10944;HGNC:8533;HGNC:11069;HGNC:11070;HGNC:1950;HGNC:4571;HGNC:4573;HGNC:5293;HGNC:4070;HGNC:4507;HGNC:7994;HGNC:4079;HGNC:6153;HGNC:4083;HGNC:13943;HGNC:4485;HGNC:4845;HGNC:6141	SNAP91;RGS7;CACNA2D1;CNTN1;ATP2B2;GRM5;EPHA4;FXYD6;SLC1A6;P2RX1;SLC8A2;SLC8A3;CHRM1;GRIA1;GRIA3;HTR2A;GABBR1;GABBR2;NRCAM;GABRA5;ITGB1;GABRB3;PRRT1;GPER1;HCN1;ITGA5	ENSG00000065609;ENSG00000182901;ENSG00000153956;ENSG00000018236;ENSG00000157087;ENSG00000168959;ENSG00000116106;ENSG00000137726;ENSG00000105143;ENSG00000108405;ENSG00000118160;ENSG00000100678;ENSG00000168539;ENSG00000155511;ENSG00000125675;ENSG00000102468;ENSG00000204681;ENSG00000136928;ENSG00000091129;ENSG00000186297;ENSG00000150093;ENSG00000166206;ENSG00000204314;ENSG00000164850;ENSG00000164588…
GO:0099025	D25	CC	anchored component of postsynaptic membrane	│ │ ├─ anchored component of postsynaptic membrane	GO:0045211			2	3	HGNC:1399;HGNC:2171	CACNA2D1;CNTN1	ENSG00000153956;ENSG00000018236
GO:0098890	D26	CC	extrinsic component of postsynaptic membrane	│ │ ├─ extrinsic component of postsynaptic membrane	GO:0045211			0	7
GO:0099055	D27	CC	integral component of postsynaptic membrane	│ │ └─ integral component of postsynaptic membrane	GO:0045211	0.0192641	0.0323987	22	97	HGNC:815;HGNC:4597;HGNC:3388;HGNC:4030;HGNC:10944;HGNC:8533;HGNC:11069;HGNC:11070;HGNC:1950;HGNC:4571;HGNC:4573;HGNC:5293;HGNC:4070;HGNC:4507;HGNC:7994;HGNC:4079;HGNC:6153;HGNC:4083;HGNC:13943;HGNC:4485;HGNC:4845;HGNC:6141	ATP2B2;GRM5;EPHA4;FXYD6;SLC1A6;P2RX1;SLC8A2;SLC8A3;CHRM1;GRIA1;GRIA3;HTR2A;GABBR1;GABBR2;NRCAM;GABRA5;ITGB1;GABRB3;PRRT1;GPER1;HCN1;ITGA5	ENSG00000157087;ENSG00000168959;ENSG00000116106;ENSG00000137726;ENSG00000105143;ENSG00000108405;ENSG00000118160;ENSG00000100678;ENSG00000168539;ENSG00000155511;ENSG00000125675;ENSG00000102468;ENSG00000204681;ENSG00000136928;ENSG00000091129;ENSG00000186297;ENSG00000150093;ENSG00000166206;ENSG00000204314;ENSG00000164850;ENSG00000164588;ENSG00000161638
SYNGO:postsyn_ribosome	D10	CC	postsynaptic ribosome	│ ├─ postsynaptic ribosome	GO:0098794			1	70	HGNC:10306	RPL15	ENSG00000174748
SYNGO:postsyn_er	D11	CC	postsynaptic ER	│ └─ postsynaptic ER	GO:0098794			0	6
SYNGO:postsyn_er_membrane	D28	CC	postsynaptic ER membrane	│ ├─ postsynaptic ER membrane	SYNGO:postsyn_er			0	1
SYNGO:postsyn_er_membrane_integral	D38	CC	integral component of postsynaptic ER membrane	│ │ └─ integral component of postsynaptic ER membrane	SYNGO:postsyn_er_membrane			0	1
SYNGO:postsyn_ser	D29	CC	postsynaptic SER	│ └─ postsynaptic SER	SYNGO:postsyn_er			0	4
SYNGO:postsyn_ser_membrane	D39	CC	postsynaptic SER membrane	│ └─ postsynaptic SER membrane	SYNGO:postsyn_ser			0	1
SYNGO:postsyn_ser_membrane_integral	D45	CC	integral component of postsynaptic SER membrane	│ └─ integral component of postsynaptic SER membrane	SYNGO:postsyn_ser_membrane			0	1
GO:0099544	E1	CC	extrasynaptic space	└─ extrasynaptic space	GO:0045202			0	6
GO:0098966	E2	CC	perisynaptic extracellular matrix	└─ perisynaptic extracellular matrix	GO:0099544			0	5
SYNGO:synprocess		BP	process in the synapse	process in the synapse		6.88526e-22	4.88853e-20	239	874	HGNC:1774;HGNC:8533;HGNC:16874;HGNC:816;HGNC:4571;HGNC:4573;HGNC:4075;HGNC:4077;HGNC:4079;HGNC:4082;HGNC:4585;HGNC:6284;HGNC:6234;HGNC:6299;HGNC:6264;HGNC:10588;HGNC:4070;HGNC:4845;HGNC:24539;HGNC:11494;HGNC:11495;HGNC:1117;HGNC:16235;HGNC:9390;HGNC:8008;HGNC:11498;HGNC:11501;HGNC:678;HGNC:9778;HGNC:9317;HGNC:15972;HGNC:2987;HGNC:24011;HGNC:12643;HGNC:23150;HGNC:11433;HGNC:18539;HGNC:9247;HGNC:29…	CDK5;P2RX1;SV2B;ATP2B3;GRIA1;GRIA3;GABRA1;GABRA3;GABRA5;GABRB2;GRIN2A;KCNMA1;KCNC2;KCNQ5;KCNJ3;SCN2A;GABBR1;HCN1;NECAP1;SYN1;SYN2;BSN;DNAJC5;PRKAR1B;NRXN1;SYNGR1;SYNGR3;ARHGDIA;RAB3B;PPP3R1;VPS18;DOCK1;ABI2;VAMP2;UNC13A;STX1A;STX1B;PPFIA3;DOC2A;SYT1;PRRT2;PRKCG;PRKCB;SYP;STXBP5L;TPRG1L;CAMK2A;SEPTIN5;RAB3A;CPLX1;NAPA;STXBP1;SV2A;CADPS;RPH3A;NAPB;SLC17A7;SLC32A1;GAPDH;TMEM163;SLC30A3;ATP6V0E2;ATP6…	ENSG00000164885;ENSG00000108405;ENSG00000185518;ENSG00000067842;ENSG00000155511;ENSG00000125675;ENSG00000022355;ENSG00000011677;ENSG00000186297;ENSG00000145864;ENSG00000183454;ENSG00000156113;ENSG00000166006;ENSG00000185760;ENSG00000162989;ENSG00000136531;ENSG00000204681;ENSG00000164588;ENSG00000089818;ENSG00000008056;ENSG00000157152;ENSG00000164061;ENSG00000101152;ENSG00000188191;ENSG00000179915…
SYNGO:presynprocess	F1	BP	process in the presynapse	├─ process in the presynapse	SYNGO:synprocess	2.39236e-16	8.49286e-15	100	269	HGNC:1774;HGNC:8533;HGNC:16874;HGNC:816;HGNC:4571;HGNC:4573;HGNC:4075;HGNC:4077;HGNC:4079;HGNC:4082;HGNC:4585;HGNC:6284;HGNC:6234;HGNC:6299;HGNC:6264;HGNC:10588;HGNC:4070;HGNC:4845;HGNC:24539;HGNC:11494;HGNC:11495;HGNC:1117;HGNC:16235;HGNC:9390;HGNC:8008;HGNC:11498;HGNC:11501;HGNC:678;HGNC:9778;HGNC:9317;HGNC:15972;HGNC:2987;HGNC:24011;HGNC:12643;HGNC:23150;HGNC:11433;HGNC:18539;HGNC:9247;HGNC:29…	CDK5;P2RX1;SV2B;ATP2B3;GRIA1;GRIA3;GABRA1;GABRA3;GABRA5;GABRB2;GRIN2A;KCNMA1;KCNC2;KCNQ5;KCNJ3;SCN2A;GABBR1;HCN1;NECAP1;SYN1;SYN2;BSN;DNAJC5;PRKAR1B;NRXN1;SYNGR1;SYNGR3;ARHGDIA;RAB3B;PPP3R1;VPS18;DOCK1;ABI2;VAMP2;UNC13A;STX1A;STX1B;PPFIA3;DOC2A;SYT1;PRRT2;PRKCG;PRKCB;SYP;STXBP5L;TPRG1L;CAMK2A;SEPTIN5;RAB3A;CPLX1;NAPA;STXBP1;SV2A;CADPS;RPH3A;NAPB;SLC17A7;SLC32A1;GAPDH;TMEM163;SLC30A3;ATP6V0E2;ATP6…	ENSG00000164885;ENSG00000108405;ENSG00000185518;ENSG00000067842;ENSG00000155511;ENSG00000125675;ENSG00000022355;ENSG00000011677;ENSG00000186297;ENSG00000145864;ENSG00000183454;ENSG00000156113;ENSG00000166006;ENSG00000185760;ENSG00000162989;ENSG00000136531;ENSG00000204681;ENSG00000164588;ENSG00000089818;ENSG00000008056;ENSG00000157152;ENSG00000164061;ENSG00000101152;ENSG00000188191;ENSG00000179915…
GO:0099509	F2	BP	regulation of presynaptic cytosolic calcium levels	│ ├─ regulation of presynaptic cytosolic calcium levels	SYNGO:presynprocess	0.52327	0.530745	4	28	HGNC:1774;HGNC:8533;HGNC:16874;HGNC:816	CDK5;P2RX1;SV2B;ATP2B3	ENSG00000164885;ENSG00000108405;ENSG00000185518;ENSG00000067842
GO:1905056	F11	BP	ATPase-coupled calcium ion transmembrane transporter activity involved in regulation of presynaptic cytosolic calcium levels	│ │ ├─ ATPase-coupled calcium ion transmembrane transporter activity involved in regulation of presynaptic cytosolic calcium levels	GO:0099509			1	1	HGNC:816	ATP2B3	ENSG00000067842
GO:0099534	F12	BP	calcium ion binding involved in regulation of presynaptic cytosolic calcium levels	│ │ ├─ calcium ion binding involved in regulation of presynaptic cytosolic calcium levels	GO:0099509			0	2
GO:0099626	F13	BP	voltage-gated calcium channel activity involved in regulation of presynaptic cytosolic calcium levels	│ │ └─ voltage-gated calcium channel activity involved in regulation of presynaptic cytosolic calcium levels	GO:0099509			0	9
GO:0099505	F3	BP	regulation of presynaptic membrane potential	│ ├─ regulation of presynaptic membrane potential	SYNGO:presynprocess	0.0059295	0.0247644	14	44	HGNC:4571;HGNC:4573;HGNC:4075;HGNC:4077;HGNC:4079;HGNC:4082;HGNC:4585;HGNC:6284;HGNC:6234;HGNC:6299;HGNC:6264;HGNC:10588;HGNC:4070;HGNC:4845	GRIA1;GRIA3;GABRA1;GABRA3;GABRA5;GABRB2;GRIN2A;KCNMA1;KCNC2;KCNQ5;KCNJ3;SCN2A;GABBR1;HCN1	ENSG00000155511;ENSG00000125675;ENSG00000022355;ENSG00000011677;ENSG00000186297;ENSG00000145864;ENSG00000183454;ENSG00000156113;ENSG00000166006;ENSG00000185760;ENSG00000162989;ENSG00000136531;ENSG00000204681;ENSG00000164588
GO:0099507	F14	BP	ligand-gated ion channel activity involved in regulation of presynaptic membrane potential	│ │ ├─ ligand-gated ion channel activity involved in regulation of presynaptic membrane potential	GO:0099505	0.0275597	0.0674737	8	24	HGNC:4571;HGNC:4573;HGNC:4075;HGNC:4077;HGNC:4079;HGNC:4082;HGNC:4585;HGNC:6284	GRIA1;GRIA3;GABRA1;GABRA3;GABRA5;GABRB2;GRIN2A;KCNMA1	ENSG00000155511;ENSG00000125675;ENSG00000022355;ENSG00000011677;ENSG00000186297;ENSG00000145864;ENSG00000183454;ENSG00000156113
GO:0099508	F15	BP	voltage-gated ion channel activity involved in regulation of presynaptic membrane potential	│ │ ├─ voltage-gated ion channel activity involved in regulation of presynaptic membrane potential	GO:0099505	0.224551	0.265719	4	17	HGNC:6234;HGNC:6299;HGNC:6264;HGNC:10588	KCNC2;KCNQ5;KCNJ3;SCN2A	ENSG00000166006;ENSG00000185760;ENSG00000162989;ENSG00000136531
GO:0150047	F16	BP	G protein-coupled neurotransmitter receptor activity involved in regulation of presynaptic membrane potential	│ │ ├─ G protein-coupled neurotransmitter receptor activity involved in regulation of presynaptic membrane potential	GO:0099505			1	2	HGNC:4070	GABBR1	ENSG00000204681
GO:0140232	F17	BP	intracellular cAMP-activated cation channel activity involved in regulation of presynaptic membrane potential	│ │ └─ intracellular cAMP-activated cation channel activity involved in regulation of presynaptic membrane potential	GO:0099505			1	1	HGNC:4845	HCN1	ENSG00000164588
GO:0140238	F4	BP	presynaptic endocytosis	│ ├─ presynaptic endocytosis	SYNGO:presynprocess			1	3	HGNC:24539	NECAP1	ENSG00000089818
GO:0099504	F5	BP	synaptic vesicle cycle	│ ├─ synaptic vesicle cycle	SYNGO:presynprocess	5.94187e-15	1.40624e-13	78	189	HGNC:11494;HGNC:11495;HGNC:1117;HGNC:16235;HGNC:9390;HGNC:8008;HGNC:11498;HGNC:11501;HGNC:678;HGNC:9778;HGNC:9317;HGNC:15972;HGNC:2987;HGNC:24011;HGNC:12643;HGNC:23150;HGNC:11433;HGNC:18539;HGNC:9247;HGNC:2985;HGNC:11509;HGNC:30500;HGNC:9402;HGNC:9395;HGNC:11506;HGNC:30757;HGNC:8533;HGNC:16874;HGNC:27007;HGNC:1460;HGNC:9164;HGNC:9777;HGNC:2309;HGNC:7641;HGNC:11444;HGNC:20566;HGNC:1426;HGNC:17056;…	SYN1;SYN2;BSN;DNAJC5;PRKAR1B;NRXN1;SYNGR1;SYNGR3;ARHGDIA;RAB3B;PPP3R1;VPS18;DOCK1;ABI2;VAMP2;UNC13A;STX1A;STX1B;PPFIA3;DOC2A;SYT1;PRRT2;PRKCG;PRKCB;SYP;STXBP5L;P2RX1;SV2B;TPRG1L;CAMK2A;SEPTIN5;RAB3A;CPLX1;NAPA;STXBP1;SV2A;CADPS;RPH3A;NAPB;SLC17A7;SLC32A1;GAPDH;TMEM163;SLC30A3;ATP6V0E2;ATP6V1A;ATP6V1B2;ATP6V1C1;ATP6V1D;ATP6V1E1;ATP6V1F;ATP6V0D1;ATP6AP1;ATP6AP2;ATP6V1G2;ATP6V0A1;ATP6V1H;DMXL2;RAB27…	ENSG00000008056;ENSG00000157152;ENSG00000164061;ENSG00000101152;ENSG00000188191;ENSG00000179915;ENSG00000100321;ENSG00000127561;ENSG00000141522;ENSG00000169213;ENSG00000221823;ENSG00000104142;ENSG00000150760;ENSG00000138443;ENSG00000220205;ENSG00000130477;ENSG00000106089;ENSG00000099365;ENSG00000177380;ENSG00000149927;ENSG00000067715;ENSG00000167371;ENSG00000126583;ENSG00000166501;ENSG00000102003…
GO:0098693	F18	BP	regulation of synaptic vesicle cycle	│ │ ├─ regulation of synaptic vesicle cycle	GO:0099504	0.00155183	0.00734534	11	24	HGNC:1117;HGNC:16235;HGNC:11494;HGNC:9390;HGNC:8008;HGNC:11498;HGNC:11501;HGNC:678;HGNC:9778;HGNC:9317;HGNC:15972	BSN;DNAJC5;SYN1;PRKAR1B;NRXN1;SYNGR1;SYNGR3;ARHGDIA;RAB3B;PPP3R1;VPS18	ENSG00000164061;ENSG00000101152;ENSG00000008056;ENSG00000188191;ENSG00000179915;ENSG00000100321;ENSG00000127561;ENSG00000141522;ENSG00000169213;ENSG00000221823;ENSG00000104142
GO:0097091	F19	BP	synaptic vesicle clustering	│ │ ├─ synaptic vesicle clustering	GO:0099504	0.0712634	0.12549	4	10	HGNC:2987;HGNC:11495;HGNC:24011;HGNC:1117	DOCK1;SYN2;ABI2;BSN	ENSG00000150760;ENSG00000157152;ENSG00000138443;ENSG00000164061
GO:0099532	F20	BP	synaptic vesicle endosomal processing	│ │ ├─ synaptic vesicle endosomal processing	GO:0099504			0	10
GO:0016182	F29	BP	synaptic vesicle budding from endosome	│ │ │ ├─ synaptic vesicle budding from endosome	GO:0099532			0	4
GO:0016189	F30	BP	synaptic vesicle to endosome fusion	│ │ │ └─ synaptic vesicle to endosome fusion	GO:0099532			0	4
GO:0016079	F21	BP	synaptic vesicle exocytosis	│ │ ├─ synaptic vesicle exocytosis	GO:0099504	4.95415e-05	0.000439681	26	73	HGNC:12643;HGNC:23150;HGNC:11433;HGNC:18539;HGNC:9247;HGNC:2985;HGNC:11509;HGNC:30500;HGNC:9402;HGNC:9395;HGNC:11506;HGNC:30757;HGNC:8533;HGNC:15972;HGNC:16874;HGNC:27007;HGNC:1460;HGNC:9164;HGNC:9777;HGNC:2309;HGNC:7641;HGNC:11444;HGNC:20566;HGNC:1426;HGNC:17056;HGNC:15751	VAMP2;UNC13A;STX1A;STX1B;PPFIA3;DOC2A;SYT1;PRRT2;PRKCG;PRKCB;SYP;STXBP5L;P2RX1;VPS18;SV2B;TPRG1L;CAMK2A;SEPTIN5;RAB3A;CPLX1;NAPA;STXBP1;SV2A;CADPS;RPH3A;NAPB	ENSG00000220205;ENSG00000130477;ENSG00000106089;ENSG00000099365;ENSG00000177380;ENSG00000149927;ENSG00000067715;ENSG00000167371;ENSG00000126583;ENSG00000166501;ENSG00000102003;ENSG00000145087;ENSG00000108405;ENSG00000104142;ENSG00000185518;ENSG00000158109;ENSG00000070808;ENSG00000184702;ENSG00000105649;ENSG00000168993;ENSG00000105402;ENSG00000136854;ENSG00000159164;ENSG00000163618;ENSG00000089169…
GO:0099502	F31	BP	calcium-dependent activation of synaptic vesicle fusion	│ │ │ ├─ calcium-dependent activation of synaptic vesicle fusion	GO:0016079	0.285186	0.3214	3	13	HGNC:2985;HGNC:11509;HGNC:30500	DOC2A;SYT1;PRRT2	ENSG00000149927;ENSG00000067715;ENSG00000167371
GO:0150037	F41	BP	regulation of calcium-dependent activation of synaptic vesicle fusion	│ │ │ │ └─ regulation of calcium-dependent activation of synaptic vesicle fusion	GO:0099502			1	7	HGNC:30500	PRRT2	ENSG00000167371
GO:2000300	F32	BP	regulation of synaptic vesicle exocytosis	│ │ │ ├─ regulation of synaptic vesicle exocytosis	GO:0016079	0.122224	0.178874	8	35	HGNC:9402;HGNC:9395;HGNC:11506;HGNC:30757;HGNC:8533;HGNC:15972;HGNC:16874;HGNC:27007	PRKCG;PRKCB;SYP;STXBP5L;P2RX1;VPS18;SV2B;TPRG1L	ENSG00000126583;ENSG00000166501;ENSG00000102003;ENSG00000145087;ENSG00000108405;ENSG00000104142;ENSG00000185518;ENSG00000158109
GO:0016081	F33	BP	synaptic vesicle docking	│ │ │ ├─ synaptic vesicle docking	GO:0016079	0.0425229	0.0943476	4	8	HGNC:12643;HGNC:9247;HGNC:1460;HGNC:9164	VAMP2;PPFIA3;CAMK2A;SEPTIN5	ENSG00000220205;ENSG00000177380;ENSG00000070808;ENSG00000184702
GO:0099148	F42	BP	regulation of synaptic vesicle docking	│ │ │ │ └─ regulation of synaptic vesicle docking	GO:0016081			2	3	HGNC:1460;HGNC:9164	CAMK2A;SEPTIN5	ENSG00000070808;ENSG00000184702
GO:0031629	F34	BP	synaptic vesicle fusion to presynaptic active zone membrane	│ │ │ ├─ synaptic vesicle fusion to presynaptic active zone membrane	GO:0016079	0.128487	0.178874	3	8	HGNC:18539;HGNC:9777;HGNC:2309	STX1B;RAB3A;CPLX1	ENSG00000099365;ENSG00000105649;ENSG00000168993
GO:0031630	F43	BP	regulation of synaptic vesicle fusion to presynaptic active zone membrane	│ │ │ │ └─ regulation of synaptic vesicle fusion to presynaptic active zone membrane	GO:0031629			2	7	HGNC:9777;HGNC:2309	RAB3A;CPLX1	ENSG00000105649;ENSG00000168993
GO:0016082	F35	BP	synaptic vesicle priming	│ │ │ └─ synaptic vesicle priming	GO:0016079	0.0178118	0.0549843	6	13	HGNC:7641;HGNC:11444;HGNC:20566;HGNC:1426;HGNC:17056;HGNC:15751	NAPA;STXBP1;SV2A;CADPS;RPH3A;NAPB	ENSG00000105402;ENSG00000136854;ENSG00000159164;ENSG00000163618;ENSG00000089169;ENSG00000125814
GO:0010807	F44	BP	regulation of synaptic vesicle priming	│ │ │ └─ regulation of synaptic vesicle priming	GO:0016082			2	3	HGNC:7641;HGNC:15751	NAPA;NAPB	ENSG00000105402;ENSG00000125814
GO:0098700	F22	BP	synaptic vesicle neurotransmitter loading	│ │ ├─ synaptic vesicle neurotransmitter loading	GO:0099504	0.128487	0.178874	3	8	HGNC:16704;HGNC:11018;HGNC:4141	SLC17A7;SLC32A1;GAPDH	ENSG00000104888;ENSG00000101438;ENSG00000111640
GO:0099162	F36	BP	regulation of synaptic vesicle neurotransmitter loading	│ │ │ └─ regulation of synaptic vesicle neurotransmitter loading	GO:0098700			1	2	HGNC:4141	GAPDH	ENSG00000111640
GO:0099180	F23	BP	zinc ion import into synaptic vesicle	│ │ ├─ zinc ion import into synaptic vesicle	GO:0099504			2	2	HGNC:25380;HGNC:11014	TMEM163;SLC30A3	ENSG00000152128;ENSG00000115194
GO:0097401	F24	BP	synaptic vesicle proton loading	│ │ ├─ synaptic vesicle proton loading	GO:0099504	5.12663e-06	5.19987e-05	14	18	HGNC:21723;HGNC:851;HGNC:854;HGNC:856;HGNC:13527;HGNC:857;HGNC:16832;HGNC:13724;HGNC:868;HGNC:18305;HGNC:862;HGNC:865;HGNC:18303;HGNC:2938	ATP6V0E2;ATP6V1A;ATP6V1B2;ATP6V1C1;ATP6V1D;ATP6V1E1;ATP6V1F;ATP6V0D1;ATP6AP1;ATP6AP2;ATP6V1G2;ATP6V0A1;ATP6V1H;DMXL2	ENSG00000171130;ENSG00000114573;ENSG00000147416;ENSG00000155097;ENSG00000100554;ENSG00000131100;ENSG00000128524;ENSG00000159720;ENSG00000071553;ENSG00000182220;ENSG00000213760;ENSG00000033627;ENSG00000047249;ENSG00000104093
GO:1901546	F37	BP	regulation of proton loading	│ │ │ └─ regulation of proton loading	GO:0097401			1	1	HGNC:2938	DMXL2	ENSG00000104093
GO:0048488	F25	BP	synaptic vesicle endocytosis	│ │ └─ synaptic vesicle endocytosis	GO:0099504	0.000155281	0.00122499	20	52	HGNC:9767;HGNC:2092;HGNC:2972;HGNC:14986;HGNC:471;HGNC:8570;HGNC:564;HGNC:9783;HGNC:2974;HGNC:11138;HGNC:11140;HGNC:565;HGNC:132;HGNC:144;HGNC:9315;HGNC:13487;HGNC:19239;HGNC:11503;HGNC:5241;HGNC:15469	RAB27B;CLTC;DNM1;SNAP91;AMPH;PACSIN1;AP2M1;RAB5A;DNM2;SNCA;SNCB;AP2S1;ACTB;ACTG1;PPP3CB;VPS35;SYT11;SYNJ1;HSPA8;DNAJC6	ENSG00000041353;ENSG00000141367;ENSG00000106976;ENSG00000065609;ENSG00000078053;ENSG00000124507;ENSG00000161203;ENSG00000144566;ENSG00000079805;ENSG00000145335;ENSG00000074317;ENSG00000042753;ENSG00000075624;ENSG00000184009;ENSG00000107758;ENSG00000069329;ENSG00000132718;ENSG00000159082;ENSG00000109971;ENSG00000116675
GO:1900242	F38	BP	regulation of synaptic vesicle endocytosis	│ │ ├─ regulation of synaptic vesicle endocytosis	GO:0048488	0.105422	0.166084	5	17	HGNC:132;HGNC:144;HGNC:9315;HGNC:13487;HGNC:19239	ACTB;ACTG1;PPP3CB;VPS35;SYT11	ENSG00000075624;ENSG00000184009;ENSG00000107758;ENSG00000069329;ENSG00000132718
GO:0016185	F39	BP	synaptic vesicle budding from presynaptic endocytic zone membrane	│ │ ├─ synaptic vesicle budding from presynaptic endocytic zone membrane	GO:0048488			0	1
GO:0098694	F45	BP	regulation of synaptic vesicle budding from presynaptic endocytic zone membrane	│ │ │ └─ regulation of synaptic vesicle budding from presynaptic endocytic zone membrane	GO:0016185			0	1
GO:0016191	F40	BP	synaptic vesicle uncoating	│ │ └─ synaptic vesicle uncoating	GO:0048488	0.0242294	0.0637142	3	3	HGNC:11503;HGNC:5241;HGNC:15469	SYNJ1;HSPA8;DNAJC6	ENSG00000159082;ENSG00000109971;ENSG00000116675
GO:0099525	F6	BP	presynaptic dense core vesicle exocytosis	│ ├─ presynaptic dense core vesicle exocytosis	SYNGO:presynprocess	0.00984103	0.033272	8	19	HGNC:1426;HGNC:19266;HGNC:2972;HGNC:2974;HGNC:11444;HGNC:9777;HGNC:9401;HGNC:29183	CADPS;SYT10;DNM1;DNM2;STXBP1;RAB3A;PRKCE;TBC1D2B	ENSG00000163618;ENSG00000110975;ENSG00000106976;ENSG00000079805;ENSG00000136854;ENSG00000105649;ENSG00000171132;ENSG00000167202
GO:0099161	F26	BP	regulation of presynaptic dense core vesicle exocytosis	│ │ └─ regulation of presynaptic dense core vesicle exocytosis	GO:0099525	0.157141	0.206612	3	9	HGNC:9777;HGNC:9401;HGNC:29183	RAB3A;PRKCE;TBC1D2B	ENSG00000105649;ENSG00000171132;ENSG00000167202
GO:0001504	F7	BP	neurotransmitter uptake	│ ├─ neurotransmitter uptake	SYNGO:presynprocess			1	6	HGNC:10944	SLC1A6	ENSG00000105143
GO:0098810	F8	BP	neurotransmitter reuptake	│ ├─ neurotransmitter reuptake	SYNGO:presynprocess			2	10	HGNC:11501;HGNC:16937	SYNGR3;ARL6IP5	ENSG00000127561;ENSG00000144746
GO:0051580	F27	BP	regulation of neurotransmitter uptake	│ │ └─ regulation of neurotransmitter uptake	GO:0098810			2	5	HGNC:11501;HGNC:16937	SYNGR3;ARL6IP5	ENSG00000127561;ENSG00000144746
SYNGO:presyn_chaperoneProteinFolding	F9	BP	presynaptic chaperone-mediated protein folding	│ ├─ presynaptic chaperone-mediated protein folding	SYNGO:presynprocess			2	3	HGNC:16235;HGNC:5241	DNAJC5;HSPA8	ENSG00000101152;ENSG00000109971
GO:0098928	F10	BP	presynaptic signaling pathway	│ └─ presynaptic signaling pathway	SYNGO:presynprocess			0	1
GO:0099526	F28	BP	presynapse to nucleus signaling pathway	│ └─ presynapse to nucleus signaling pathway	GO:0098928			0	1
SYNGO:postsynprocess	G1	BP	process in the postsynapse	├─ process in the postsynapse	SYNGO:synprocess	5.56665e-08	9.88081e-07	65	218	HGNC:30672;HGNC:815;HGNC:11069;HGNC:11070;HGNC:1950;HGNC:10003;HGNC:4845;HGNC:4070;HGNC:4585;HGNC:1962;HGNC:4571;HGNC:4329;HGNC:4075;HGNC:4083;HGNC:4077;HGNC:4079;HGNC:4082;HGNC:4087;HGNC:4091;HGNC:4573;HGNC:17514;HGNC:7953;HGNC:7954;HGNC:14644;HGNC:8009;HGNC:3758;HGNC:8010;HGNC:15842;HGNC:17652;HGNC:3026;HGNC:12851;HGNC:2902;HGNC:13628;HGNC:2087;HGNC:19694;HGNC:11329;HGNC:11079;HGNC:9245;HGNC:13…	SYNPO;ATP2B2;SLC8A2;SLC8A3;CHRM1;RGS7;HCN1;GABBR1;GRIN2A;CHRNB2;GRIA1;GLRB;GABRA1;GABRB3;GABRA3;GABRA5;GABRB2;GABRG2;GABRR2;GRIA3;HOMER3;NPTX2;NPTXR;NETO2;NRXN2;FLOT2;NRXN3;ERBIN;PORCN;DRD5;YWHAE;DLG3;CACNG8;CLPTM1;STXBP4;SST;SLC9A6;PPFIA1;CNTNAP2;DLG4;CNIH3;CACNG3;C1QL3;MAP2K1;GSK3B;ADAM10;RAP1A;CAMK2A;KALRN;PAK1;PAK3;CPLX1;ITGB1;AP2M1;CALY;RAB5A;AP2S1;PPP3R1;HPCA;PACSIN1;SYNJ1;TSPAN7;CABP1;RELA…	ENSG00000171992;ENSG00000157087;ENSG00000118160;ENSG00000100678;ENSG00000168539;ENSG00000182901;ENSG00000164588;ENSG00000204681;ENSG00000183454;ENSG00000160716;ENSG00000155511;ENSG00000109738;ENSG00000022355;ENSG00000166206;ENSG00000011677;ENSG00000186297;ENSG00000145864;ENSG00000113327;ENSG00000111886;ENSG00000125675;ENSG00000051128;ENSG00000106236;ENSG00000221890;ENSG00000171208;ENSG00000110076…
GO:0099566	G2	BP	regulation of postsynaptic cytosolic calcium levels	│ ├─ regulation of postsynaptic cytosolic calcium levels	SYNGO:postsynprocess	0.107604	0.166084	4	12	HGNC:30672;HGNC:815;HGNC:11069;HGNC:11070	SYNPO;ATP2B2;SLC8A2;SLC8A3	ENSG00000171992;ENSG00000157087;ENSG00000118160;ENSG00000100678
GO:1905059	G8	BP	ATPase-coupled calcium ion transmembrane transporter activity involved in regulation of postsynaptic cytosolic calcium levels	│ │ ├─ ATPase-coupled calcium ion transmembrane transporter activity involved in regulation of postsynaptic cytosolic calcium levels	GO:0099566			1	1	HGNC:815	ATP2B2	ENSG00000157087
GO:0099567	G9	BP	calcium ion binding involved in regulation of postsynaptic cytosolic calcium levels	│ │ ├─ calcium ion binding involved in regulation of postsynaptic cytosolic calcium levels	GO:0099566			0	1
GO:1905060	G10	BP	calcium:cation antiporter activity involved in regulation of postsynaptic cytosolic calcium ion levels	│ │ ├─ calcium:cation antiporter activity involved in regulation of postsynaptic cytosolic calcium ion levels	GO:0099566			2	3	HGNC:11069;HGNC:11070	SLC8A2;SLC8A3	ENSG00000118160;ENSG00000100678
GO:0098695	G11	BP	inositol 1,4,5-trisphosphate receptor activity involved in regulation of postsynaptic cytosolic calcium levels	│ │ ├─ inositol 1,4,5-trisphosphate receptor activity involved in regulation of postsynaptic cytosolic calcium levels	GO:0099566			0	1
GO:0099583	G12	BP	neurotransmitter receptor activity involved in regulation of postsynaptic cytosolic calcium levels	│ │ └─ neurotransmitter receptor activity involved in regulation of postsynaptic cytosolic calcium levels	GO:0099566			0	1
GO:0098872	G22	BP	G-protein coupled neurotransmitter receptor activity involved in regulation of postsynaptic cytosolic calcium levels	│ │ └─ G-protein coupled neurotransmitter receptor activity involved in regulation of postsynaptic cytosolic calcium levels	GO:0099583			0	1
GO:0060078	G3	BP	regulation of postsynaptic membrane potential	│ ├─ regulation of postsynaptic membrane potential	SYNGO:postsynprocess	0.006918	0.0272767	16	55	HGNC:1950;HGNC:10003;HGNC:4845;HGNC:4070;HGNC:4585;HGNC:1962;HGNC:4571;HGNC:4329;HGNC:4075;HGNC:4083;HGNC:4077;HGNC:4079;HGNC:4082;HGNC:4087;HGNC:4091;HGNC:4573	CHRM1;RGS7;HCN1;GABBR1;GRIN2A;CHRNB2;GRIA1;GLRB;GABRA1;GABRB3;GABRA3;GABRA5;GABRB2;GABRG2;GABRR2;GRIA3	ENSG00000168539;ENSG00000182901;ENSG00000164588;ENSG00000204681;ENSG00000183454;ENSG00000160716;ENSG00000155511;ENSG00000109738;ENSG00000022355;ENSG00000166206;ENSG00000011677;ENSG00000186297;ENSG00000145864;ENSG00000113327;ENSG00000111886;ENSG00000125675
GO:0140233	G13	BP	intracellular cAMP-activated cation channel activity involved in regulation of postsynaptic membrane potential	│ │ ├─ intracellular cAMP-activated cation channel activity involved in regulation of postsynaptic membrane potential	GO:0060078			1	2	HGNC:4070	GABBR1	ENSG00000204681
GO:0099579	G23	BP	G protein-coupled neurotransmitter receptor activity involved in regulation of postsynaptic membrane potential	│ │ │ └─ G protein-coupled neurotransmitter receptor activity involved in regulation of postsynaptic membrane potential	GO:0140233			1	2	HGNC:4070	GABBR1	ENSG00000204681
GO:1904315	G14	BP	transmitter-gated ion channel activity involved in regulation of postsynaptic membrane potential	│ │ ├─ transmitter-gated ion channel activity involved in regulation of postsynaptic membrane potential	GO:0060078	0.0199772	0.0565293	12	42	HGNC:4585;HGNC:1962;HGNC:4571;HGNC:4329;HGNC:4075;HGNC:4083;HGNC:4077;HGNC:4079;HGNC:4082;HGNC:4087;HGNC:4091;HGNC:4573	GRIN2A;CHRNB2;GRIA1;GLRB;GABRA1;GABRB3;GABRA3;GABRA5;GABRB2;GABRG2;GABRR2;GRIA3	ENSG00000183454;ENSG00000160716;ENSG00000155511;ENSG00000109738;ENSG00000022355;ENSG00000166206;ENSG00000011677;ENSG00000186297;ENSG00000145864;ENSG00000113327;ENSG00000111886;ENSG00000125675
GO:1905030	G15	BP	voltage-gated ion channel activity involved in regulation of postsynaptic membrane potential	│ │ └─ voltage-gated ion channel activity involved in regulation of postsynaptic membrane potential	GO:0060078			0	4
GO:0098962	G4	BP	regulation of postsynaptic neurotransmitter receptor activity	│ ├─ regulation of postsynaptic neurotransmitter receptor activity	SYNGO:postsynprocess	0.122418	0.178874	5	18	HGNC:17514;HGNC:7953;HGNC:7954;HGNC:14644;HGNC:8009	HOMER3;NPTX2;NPTXR;NETO2;NRXN2	ENSG00000051128;ENSG00000106236;ENSG00000221890;ENSG00000171208;ENSG00000110076
GO:0099072	G5	BP	regulation of postsynaptic membrane neurotransmitter receptor levels	│ ├─ regulation of postsynaptic membrane neurotransmitter receptor levels	SYNGO:postsynprocess	2.48111e-06	2.93598e-05	40	121	HGNC:3758;HGNC:8010;HGNC:15842;HGNC:17652;HGNC:3026;HGNC:12851;HGNC:2902;HGNC:13628;HGNC:2087;HGNC:19694;HGNC:11329;HGNC:11079;HGNC:9245;HGNC:13830;HGNC:7953;HGNC:7954;HGNC:2903;HGNC:26802;HGNC:1407;HGNC:19359;HGNC:14644;HGNC:6840;HGNC:4617;HGNC:188;HGNC:9855;HGNC:1460;HGNC:4814;HGNC:8590;HGNC:8592;HGNC:2309;HGNC:6153;HGNC:564;HGNC:17938;HGNC:9783;HGNC:565;HGNC:9317;HGNC:5144;HGNC:8570;HGNC:11503…	FLOT2;NRXN3;ERBIN;PORCN;DRD5;YWHAE;DLG3;CACNG8;CLPTM1;STXBP4;SST;SLC9A6;PPFIA1;CNTNAP2;NPTX2;NPTXR;DLG4;CNIH3;CACNG3;C1QL3;NETO2;MAP2K1;GSK3B;ADAM10;RAP1A;CAMK2A;KALRN;PAK1;PAK3;CPLX1;ITGB1;AP2M1;CALY;RAB5A;AP2S1;PPP3R1;HPCA;PACSIN1;SYNJ1;TSPAN7	ENSG00000132589;ENSG00000021645;ENSG00000112851;ENSG00000102312;ENSG00000169676;ENSG00000108953;ENSG00000082458;ENSG00000142408;ENSG00000104853;ENSG00000166263;ENSG00000157005;ENSG00000198689;ENSG00000131626;ENSG00000174469;ENSG00000106236;ENSG00000221890;ENSG00000132535;ENSG00000143786;ENSG00000006116;ENSG00000165985;ENSG00000171208;ENSG00000169032;ENSG00000082701;ENSG00000137845;ENSG00000116473…
GO:0099645	G16	BP	neurotransmitter receptor localization to postsynaptic specialization membrane	│ │ ├─ neurotransmitter receptor localization to postsynaptic specialization membrane	GO:0099072	0.0011137	0.00564805	16	44	HGNC:7953;HGNC:7954;HGNC:2903;HGNC:26802;HGNC:1407;HGNC:19359;HGNC:8010;HGNC:14644;HGNC:6840;HGNC:4617;HGNC:188;HGNC:9855;HGNC:1460;HGNC:4814;HGNC:8590;HGNC:8592	NPTX2;NPTXR;DLG4;CNIH3;CACNG3;C1QL3;NRXN3;NETO2;MAP2K1;GSK3B;ADAM10;RAP1A;CAMK2A;KALRN;PAK1;PAK3	ENSG00000106236;ENSG00000221890;ENSG00000132535;ENSG00000143786;ENSG00000006116;ENSG00000165985;ENSG00000021645;ENSG00000171208;ENSG00000169032;ENSG00000082701;ENSG00000137845;ENSG00000116473;ENSG00000070808;ENSG00000160145;ENSG00000149269;ENSG00000077264
GO:0098696	G24	BP	regulation of neurotransmitter receptor localization to postsynaptic specialization membrane	│ │ │ └─ regulation of neurotransmitter receptor localization to postsynaptic specialization membrane	GO:0099645	0.00729939	0.0272767	9	22	HGNC:6840;HGNC:4617;HGNC:188;HGNC:9855;HGNC:1460;HGNC:4814;HGNC:8590;HGNC:8592;HGNC:14644	MAP2K1;GSK3B;ADAM10;RAP1A;CAMK2A;KALRN;PAK1;PAK3;NETO2	ENSG00000169032;ENSG00000082701;ENSG00000137845;ENSG00000116473;ENSG00000070808;ENSG00000160145;ENSG00000149269;ENSG00000077264;ENSG00000171208
GO:0098967	G17	BP	exocytic insertion of neurotransmitter receptor to postsynaptic membrane	│ │ ├─ exocytic insertion of neurotransmitter receptor to postsynaptic membrane	GO:0099072			1	6	HGNC:2309	CPLX1	ENSG00000168993
GO:0099145	G25	BP	regulation of exocytic insertion of neurotransmitter receptor to postsynaptic membrane	│ │ │ └─ regulation of exocytic insertion of neurotransmitter receptor to postsynaptic membrane	GO:0098967			1	1	HGNC:2309	CPLX1	ENSG00000168993
GO:0098970	G18	BP	postsynaptic neurotransmitter receptor diffusion trapping	│ │ ├─ postsynaptic neurotransmitter receptor diffusion trapping	GO:0099072			1	5	HGNC:6153	ITGB1	ENSG00000150093
GO:0150054	G26	BP	regulation of postsynaptic neurotransmitter receptor diffusion trapping	│ │ │ └─ regulation of postsynaptic neurotransmitter receptor diffusion trapping	GO:0098970			1	3	HGNC:6153	ITGB1	ENSG00000150093
GO:0098884	G19	BP	postsynaptic neurotransmitter receptor endocytosis	│ │ └─ postsynaptic neurotransmitter receptor endocytosis	GO:0099072	0.0912061	0.147174	9	38	HGNC:564;HGNC:17938;HGNC:9783;HGNC:565;HGNC:9317;HGNC:5144;HGNC:8570;HGNC:11503;HGNC:11854	AP2M1;CALY;RAB5A;AP2S1;PPP3R1;HPCA;PACSIN1;SYNJ1;TSPAN7	ENSG00000161203;ENSG00000130643;ENSG00000144566;ENSG00000042753;ENSG00000221823;ENSG00000121905;ENSG00000124507;ENSG00000159082;ENSG00000156298
GO:0099149	G27	BP	regulation of postsynaptic neurotransmitter receptor endocytosis	│ │ └─ regulation of postsynaptic neurotransmitter receptor endocytosis	GO:0098884	0.38918	0.412414	5	30	HGNC:9317;HGNC:5144;HGNC:8570;HGNC:11503;HGNC:11854	PPP3R1;HPCA;PACSIN1;SYNJ1;TSPAN7	ENSG00000221823;ENSG00000121905;ENSG00000124507;ENSG00000159082;ENSG00000156298
GO:0150038	G6	BP	postsynaptic dense core vesicle exocytosis	│ ├─ postsynaptic dense core vesicle exocytosis	SYNGO:postsynprocess			0	2
GO:0150044	G20	BP	regulation of postsynaptic dense core vesicle exocytosis	│ │ └─ regulation of postsynaptic dense core vesicle exocytosis	GO:0150038			0	1
GO:0098926	G7	BP	postsynaptic signaling pathway	│ └─ postsynaptic signaling pathway	SYNGO:postsynprocess	0.451263		3	18	HGNC:1384;HGNC:9955;HGNC:6192	CABP1;RELA;JAK2	ENSG00000157782;ENSG00000173039;ENSG00000096968
GO:0099527	G21	BP	postsynapse to nucleus signaling pathway	│ └─ postsynapse to nucleus signaling pathway	GO:0098926	0.385873	0.412414	3	16	HGNC:1384;HGNC:9955;HGNC:6192	CABP1;RELA;JAK2	ENSG00000157782;ENSG00000173039;ENSG00000096968
GO:1905539	G28	BP	regulation of postsynapse to nucleus signaling pathway	│ └─ regulation of postsynapse to nucleus signaling pathway	GO:0099527			1	2	HGNC:6192	JAK2	ENSG00000096968
GO:0099536	H1	BP	synaptic signaling	├─ synaptic signaling	SYNGO:synprocess	0.000357007	0.00253475	46	191	HGNC:8010;HGNC:15917;HGNC:8008;HGNC:8590;HGNC:29944;HGNC:17867;HGNC:3228;HGNC:9390;HGNC:9392;HGNC:6192;HGNC:4597;HGNC:29317;HGNC:23319;HGNC:2852;HGNC:6153;HGNC:6470;HGNC:4485;HGNC:2972;HGNC:12684;HGNC:1874;HGNC:2905;HGNC:28788;HGNC:8882;HGNC:8574;HGNC:6886;HGNC:14085;HGNC:13487;HGNC:9401;HGNC:9501;HGNC:5293;HGNC:4617;HGNC:1962;HGNC:2855;HGNC:12853;HGNC:17972;HGNC:7809;HGNC:30672;HGNC:9317;HGNC:93…	NRXN3;PLCB1;NRXN1;PAK1;TENM3;NPTN;EFNB3;PRKAR1B;PRKAR2B;JAK2;GRM5;LRRC4C;NTNG1;DGKE;ITGB1;L1CAM;GPER1;DNM1;VGF;CFL1;DLGAP1;CAMKV;PFN2;PAFAH1B1;MAPK9;RTN4;VPS35;PRKCE;CYTH1;HTR2A;GSK3B;CHRNB2;DGKI;YWHAH;NRN1;NGFR;SYNPO;PPP3R1;PPP3CA;DCC;PRKACA;INA;CHRM1;PTK2B;NPY5R;CCK	ENSG00000021645;ENSG00000182621;ENSG00000179915;ENSG00000149269;ENSG00000218336;ENSG00000156642;ENSG00000108947;ENSG00000188191;ENSG00000005249;ENSG00000096968;ENSG00000168959;ENSG00000148948;ENSG00000162631;ENSG00000153933;ENSG00000150093;ENSG00000198910;ENSG00000164850;ENSG00000106976;ENSG00000128564;ENSG00000172757;ENSG00000170579;ENSG00000164076;ENSG00000070087;ENSG00000007168;ENSG00000050748…
GO:0099537	H2	BP	trans-synaptic signaling	│ ├─ trans-synaptic signaling	GO:0099536	0.000487676	0.00314772	44	183	HGNC:8010;HGNC:15917;HGNC:8008;HGNC:8590;HGNC:29944;HGNC:17867;HGNC:3228;HGNC:9390;HGNC:9392;HGNC:6192;HGNC:4597;HGNC:29317;HGNC:23319;HGNC:2852;HGNC:6153;HGNC:6470;HGNC:4485;HGNC:2972;HGNC:12684;HGNC:1874;HGNC:2905;HGNC:28788;HGNC:8882;HGNC:8574;HGNC:6886;HGNC:14085;HGNC:13487;HGNC:9401;HGNC:9501;HGNC:5293;HGNC:4617;HGNC:1962;HGNC:2855;HGNC:12853;HGNC:17972;HGNC:7809;HGNC:30672;HGNC:9317;HGNC:93…	NRXN3;PLCB1;NRXN1;PAK1;TENM3;NPTN;EFNB3;PRKAR1B;PRKAR2B;JAK2;GRM5;LRRC4C;NTNG1;DGKE;ITGB1;L1CAM;GPER1;DNM1;VGF;CFL1;DLGAP1;CAMKV;PFN2;PAFAH1B1;MAPK9;RTN4;VPS35;PRKCE;CYTH1;HTR2A;GSK3B;CHRNB2;DGKI;YWHAH;NRN1;NGFR;SYNPO;PPP3R1;PPP3CA;DCC;PRKACA;INA;CHRM1;PTK2B	ENSG00000021645;ENSG00000182621;ENSG00000179915;ENSG00000149269;ENSG00000218336;ENSG00000156642;ENSG00000108947;ENSG00000188191;ENSG00000005249;ENSG00000096968;ENSG00000168959;ENSG00000148948;ENSG00000162631;ENSG00000153933;ENSG00000150093;ENSG00000198910;ENSG00000164850;ENSG00000106976;ENSG00000128564;ENSG00000172757;ENSG00000170579;ENSG00000164076;ENSG00000070087;ENSG00000007168;ENSG00000050748…
GO:0099541	H5	BP	trans-synaptic signaling by lipid	│ │ ├─ trans-synaptic signaling by lipid	GO:0099537	0.0779045		3	6	HGNC:15917;HGNC:8008;HGNC:8590	PLCB1;NRXN1;PAK1	ENSG00000182621;ENSG00000179915;ENSG00000149269
GO:0099542	H13	BP	trans-synaptic signaling by endocannabinoid	│ │ │ └─ trans-synaptic signaling by endocannabinoid	GO:0099541	0.0779045	0.131696	3	6	HGNC:15917;HGNC:8008;HGNC:8590	PLCB1;NRXN1;PAK1	ENSG00000182621;ENSG00000179915;ENSG00000149269
GO:0098921	H21	BP	retrograde trans-synaptic signaling by endocannabinoid	│ │ │ ├─ retrograde trans-synaptic signaling by endocannabinoid	GO:0099542			1	4	HGNC:15917	PLCB1	ENSG00000182621
GO:0099178	H26	BP	regulation of retrograde trans-synaptic signaling by endocanabinoid	│ │ │ │ └─ regulation of retrograde trans-synaptic signaling by endocanabinoid	GO:0098921			1	2	HGNC:15917	PLCB1	ENSG00000182621
GO:0099553	H22	BP	trans-synaptic signaling by endocannabinoid, modulating synaptic transmission	│ │ │ └─ trans-synaptic signaling by endocannabinoid, modulating synaptic transmission	GO:0099542			2	2	HGNC:8008;HGNC:8590	NRXN1;PAK1	ENSG00000179915;ENSG00000149269
GO:0150036	H27	BP	regulation of trans-synaptic signaling by endocannabinoid, modulating synaptic transmission	│ │ │ └─ regulation of trans-synaptic signaling by endocannabinoid, modulating synaptic transmission	GO:0099553			2	2	HGNC:8008;HGNC:8590	NRXN1;PAK1	ENSG00000179915;ENSG00000149269
GO:0099540	H6	BP	trans-synaptic signaling by neuropeptide	│ │ ├─ trans-synaptic signaling by neuropeptide	GO:0099537			0	1
GO:0099543	H7	BP	trans-synaptic signaling by soluble gas	│ │ ├─ trans-synaptic signaling by soluble gas	GO:0099537			0	1
GO:0099548	H14	BP	trans-synaptic signaling by nitric oxide	│ │ │ └─ trans-synaptic signaling by nitric oxide	GO:0099543			0	1
GO:0099555	H23	BP	trans-synaptic signaling by nitric oxide, modulating synaptic transmission	│ │ │ └─ trans-synaptic signaling by nitric oxide, modulating synaptic transmission	GO:0099548			0	1
GO:0098925	H28	BP	retrograde trans-synaptic signaling by nitric oxide, modulating synaptic transmission	│ │ │ └─ retrograde trans-synaptic signaling by nitric oxide, modulating synaptic transmission	GO:0099555			0	1
GO:0099545	H8	BP	trans-synaptic signaling by trans-synaptic complex	│ │ ├─ trans-synaptic signaling by trans-synaptic complex	GO:0099537	0.251889	0.293182	3	12	HGNC:29944;HGNC:17867;HGNC:3228	TENM3;NPTN;EFNB3	ENSG00000218336;ENSG00000156642;ENSG00000108947
GO:0098942	H15	BP	retrograde trans-synaptic signaling by trans-synaptic protein complex	│ │ │ ├─ retrograde trans-synaptic signaling by trans-synaptic protein complex	GO:0099545			1	7	HGNC:29944	TENM3	ENSG00000218336
GO:0099557	H16	BP	trans-synaptic signaling by trans-synaptic complex, modulating synaptic transmission	│ │ │ └─ trans-synaptic signaling by trans-synaptic complex, modulating synaptic transmission	GO:0099545			2	2	HGNC:17867;HGNC:3228	NPTN;EFNB3	ENSG00000156642;ENSG00000108947
GO:0099157	H9	BP	trans-synaptic signalling via exosome	│ │ ├─ trans-synaptic signalling via exosome	GO:0099537			0	1
GO:0099183	H10	BP	trans-synaptic signaling by BDNF, modulating synaptic transmission	│ │ ├─ trans-synaptic signaling by BDNF, modulating synaptic transmission	GO:0099537			0	5
GO:0150035	H17	BP	regulation of trans-synaptic signaling by BDNF, modulating synaptic transmission	│ │ │ └─ regulation of trans-synaptic signaling by BDNF, modulating synaptic transmission	GO:0099183			0	1
GO:0007268	H11	BP	chemical synaptic transmission	│ │ └─ chemical synaptic transmission	GO:0099537	0.000647138	0.0038289	39	158	HGNC:9390;HGNC:9392;HGNC:6192;HGNC:4597;HGNC:29317;HGNC:23319;HGNC:2852;HGNC:6153;HGNC:6470;HGNC:4485;HGNC:2972;HGNC:12684;HGNC:1874;HGNC:2905;HGNC:28788;HGNC:8882;HGNC:8574;HGNC:6886;HGNC:14085;HGNC:13487;HGNC:9401;HGNC:9501;HGNC:8010;HGNC:5293;HGNC:4617;HGNC:1962;HGNC:2855;HGNC:12853;HGNC:17972;HGNC:7809;HGNC:30672;HGNC:15917;HGNC:9317;HGNC:9314;HGNC:2701;HGNC:9380;HGNC:6057;HGNC:1950;HGNC:9612	PRKAR1B;PRKAR2B;JAK2;GRM5;LRRC4C;NTNG1;DGKE;ITGB1;L1CAM;GPER1;DNM1;VGF;CFL1;DLGAP1;CAMKV;PFN2;PAFAH1B1;MAPK9;RTN4;VPS35;PRKCE;CYTH1;NRXN3;HTR2A;GSK3B;CHRNB2;DGKI;YWHAH;NRN1;NGFR;SYNPO;PLCB1;PPP3R1;PPP3CA;DCC;PRKACA;INA;CHRM1;PTK2B	ENSG00000188191;ENSG00000005249;ENSG00000096968;ENSG00000168959;ENSG00000148948;ENSG00000162631;ENSG00000153933;ENSG00000150093;ENSG00000198910;ENSG00000164850;ENSG00000106976;ENSG00000128564;ENSG00000172757;ENSG00000170579;ENSG00000164076;ENSG00000070087;ENSG00000007168;ENSG00000050748;ENSG00000115310;ENSG00000069329;ENSG00000171132;ENSG00000108669;ENSG00000021645;ENSG00000102468;ENSG00000082701…
GO:0050804	H18	BP	modulation of chemical synaptic transmission	│ │ ├─ modulation of chemical synaptic transmission	GO:0007268	0.0291713	0.0690387	20	90	HGNC:9390;HGNC:9392;HGNC:6192;HGNC:4597;HGNC:29317;HGNC:23319;HGNC:2852;HGNC:6153;HGNC:6470;HGNC:4485;HGNC:2972;HGNC:12684;HGNC:1874;HGNC:2905;HGNC:28788;HGNC:8882;HGNC:8574;HGNC:6886;HGNC:14085;HGNC:13487	PRKAR1B;PRKAR2B;JAK2;GRM5;LRRC4C;NTNG1;DGKE;ITGB1;L1CAM;GPER1;DNM1;VGF;CFL1;DLGAP1;CAMKV;PFN2;PAFAH1B1;MAPK9;RTN4;VPS35	ENSG00000188191;ENSG00000005249;ENSG00000096968;ENSG00000168959;ENSG00000148948;ENSG00000162631;ENSG00000153933;ENSG00000150093;ENSG00000198910;ENSG00000164850;ENSG00000106976;ENSG00000128564;ENSG00000172757;ENSG00000170579;ENSG00000164076;ENSG00000070087;ENSG00000007168;ENSG00000050748;ENSG00000115310;ENSG00000069329
GO:0099531	H19	BP	presynaptic process involved in chemical synaptic transmission	│ │ ├─ presynaptic process involved in chemical synaptic transmission	GO:0007268	0.0568066		11	45	HGNC:9401;HGNC:8882;HGNC:9501;HGNC:8010;HGNC:5293;HGNC:4617;HGNC:1962;HGNC:2855;HGNC:12853;HGNC:17972;HGNC:7809	PRKCE;PFN2;CYTH1;NRXN3;HTR2A;GSK3B;CHRNB2;DGKI;YWHAH;NRN1;NGFR	ENSG00000171132;ENSG00000070087;ENSG00000108669;ENSG00000021645;ENSG00000102468;ENSG00000082701;ENSG00000160716;ENSG00000157680;ENSG00000128245;ENSG00000124785;ENSG00000064300
GO:0099171	H24	BP	presynaptic modulation of chemical synaptic transmission	│ │ │ └─ presynaptic modulation of chemical synaptic transmission	GO:0099531	0.0568066	0.112908	11	45	HGNC:9401;HGNC:8882;HGNC:9501;HGNC:8010;HGNC:5293;HGNC:4617;HGNC:1962;HGNC:2855;HGNC:12853;HGNC:17972;HGNC:7809	PRKCE;PFN2;CYTH1;NRXN3;HTR2A;GSK3B;CHRNB2;DGKI;YWHAH;NRN1;NGFR	ENSG00000171132;ENSG00000070087;ENSG00000108669;ENSG00000021645;ENSG00000102468;ENSG00000082701;ENSG00000160716;ENSG00000157680;ENSG00000128245;ENSG00000124785;ENSG00000064300
GO:0099565	H20	BP	postsynaptic process involved in chemical synaptic transmission	│ │ └─ postsynaptic process involved in chemical synaptic transmission	GO:0007268	0.0280042		9	29	HGNC:30672;HGNC:15917;HGNC:9317;HGNC:9314;HGNC:2701;HGNC:9380;HGNC:6057;HGNC:1950;HGNC:9612	SYNPO;PLCB1;PPP3R1;PPP3CA;DCC;PRKACA;INA;CHRM1;PTK2B	ENSG00000171992;ENSG00000182621;ENSG00000221823;ENSG00000138814;ENSG00000187323;ENSG00000072062;ENSG00000148798;ENSG00000168539;ENSG00000120899
GO:0099170	H25	BP	postsynaptic modulation of chemical synaptic transmission	│ │ └─ postsynaptic modulation of chemical synaptic transmission	GO:0099565	0.0199919	0.0565293	9	27	HGNC:30672;HGNC:15917;HGNC:9317;HGNC:9314;HGNC:2701;HGNC:9380;HGNC:6057;HGNC:1950;HGNC:9612	SYNPO;PLCB1;PPP3R1;PPP3CA;DCC;PRKACA;INA;CHRM1;PTK2B	ENSG00000171992;ENSG00000182621;ENSG00000221823;ENSG00000138814;ENSG00000187323;ENSG00000072062;ENSG00000148798;ENSG00000168539;ENSG00000120899
GO:0099538	H3	BP	synaptic signaling via neuropeptide	│ ├─ synaptic signaling via neuropeptide	GO:0099536	0.128487	0.178874	3	8	HGNC:12684;HGNC:7958;HGNC:1569	VGF;NPY5R;CCK	ENSG00000128564;ENSG00000164129;ENSG00000187094
GO:0099163	H4	BP	synaptic signaling by nitric oxide	│ └─ synaptic signaling by nitric oxide	GO:0099536			0	3
GO:0150045	H12	BP	regulation of synaptic signaling by nitric oxide	│ └─ regulation of synaptic signaling by nitric oxide	GO:0099163			0	2
GO:0050808	I1	BP	synapse organization	├─ synapse organization	SYNGO:synprocess	2.32158e-07	3.29664e-06	79	302	HGNC:581;HGNC:14258;HGNC:188;HGNC:11276;HGNC:19701;HGNC:17847;HGNC:18415;HGNC:24011;HGNC:12735;HGNC:10728;HGNC:10011;HGNC:14295;HGNC:29364;HGNC:7994;HGNC:5241;HGNC:8592;HGNC:8574;HGNC:28788;HGNC:4617;HGNC:1232;HGNC:1874;HGNC:12732;HGNC:8882;HGNC:1384;HGNC:7568;HGNC:4814;HGNC:12666;HGNC:2460;HGNC:20766;HGNC:20778;HGNC:11220;HGNC:1767;HGNC:9678;HGNC:23502;HGNC:1117;HGNC:132;HGNC:144;HGNC:6057;HGNC:…	APBB1;CD2AP;ADAM10;SPTBN2;CNKSR2;STK38;HIP1R;ABI2;WASL;SEMA3F;RHEB;SHANK2;TANC1;NRCAM;HSPA8;PAK3;PAFAH1B1;CAMKV;GSK3B;EGLN1;CFL1;WASF1;PFN2;CABP1;MYH10;KALRN;VCP;CSNK2B;TUBA1A;TUBB;SPARCL1;CDH8;PTPRO;SLITRK4;BSN;ACTB;ACTG1;INA;DLGAP1;DLG4;DLG3;LRRC4C;NRXN1;NTNG1;CDH10;MDGA1;YWHAZ;SYDE1;ADD2;PPFIA1;PPFIA3;FZD5;ELAVL2;ICAM5;LRRTM3;APP;CLSTN3;VPS35;ARHGEF9;NPTXR;GAP43;ABL1;NRXN3;C1QL3;PTK2B;EPHA4;CD…	ENSG00000166313;ENSG00000198087;ENSG00000137845;ENSG00000173898;ENSG00000149970;ENSG00000112079;ENSG00000130787;ENSG00000138443;ENSG00000106299;ENSG00000001617;ENSG00000106615;ENSG00000162105;ENSG00000115183;ENSG00000091129;ENSG00000109971;ENSG00000077264;ENSG00000007168;ENSG00000164076;ENSG00000082701;ENSG00000135766;ENSG00000172757;ENSG00000112290;ENSG00000070087;ENSG00000157782;ENSG00000133026…
GO:0099172	I2	BP	presynapse organization	│ ├─ presynapse organization	GO:0050808			0	2
GO:0099174	I16	BP	regulation of presynapse organization	│ │ └─ regulation of presynapse organization	GO:0099172			0	2
GO:0099173	I3	BP	postsynapse organization	│ ├─ postsynapse organization	GO:0050808	0.0724663	0.12549	15	71	HGNC:188;HGNC:11276;HGNC:19701;HGNC:17847;HGNC:18415;HGNC:24011;HGNC:12735;HGNC:10728;HGNC:10011;HGNC:14295;HGNC:29364;HGNC:7994;HGNC:5241;HGNC:8592;HGNC:8574	ADAM10;SPTBN2;CNKSR2;STK38;HIP1R;ABI2;WASL;SEMA3F;RHEB;SHANK2;TANC1;NRCAM;HSPA8;PAK3;PAFAH1B1	ENSG00000137845;ENSG00000173898;ENSG00000149970;ENSG00000112079;ENSG00000130787;ENSG00000138443;ENSG00000106299;ENSG00000001617;ENSG00000106615;ENSG00000162105;ENSG00000115183;ENSG00000091129;ENSG00000109971;ENSG00000077264;ENSG00000007168
GO:0099175	I17	BP	regulation of postsynapse organization	│ │ ├─ regulation of postsynapse organization	GO:0099173	0.209227	0.256123	10	54	HGNC:10728;HGNC:10011;HGNC:14295;HGNC:29364;HGNC:7994;HGNC:5241;HGNC:188;HGNC:12735;HGNC:8592;HGNC:8574	SEMA3F;RHEB;SHANK2;TANC1;NRCAM;HSPA8;ADAM10;WASL;PAK3;PAFAH1B1	ENSG00000001617;ENSG00000106615;ENSG00000162105;ENSG00000115183;ENSG00000091129;ENSG00000109971;ENSG00000137845;ENSG00000106299;ENSG00000077264;ENSG00000007168
GO:0099084	I18	BP	postsynaptic specialization organization	│ │ └─ postsynaptic specialization organization	GO:0099173			0	1
GO:0099563	I4	BP	modification of synaptic structure	│ ├─ modification of synaptic structure	GO:0050808	0.0438658		9	32	HGNC:28788;HGNC:4617;HGNC:1232;HGNC:1874;HGNC:12732;HGNC:8882;HGNC:1384;HGNC:7568;HGNC:4814	CAMKV;GSK3B;EGLN1;CFL1;WASF1;PFN2;CABP1;MYH10;KALRN	ENSG00000164076;ENSG00000082701;ENSG00000135766;ENSG00000172757;ENSG00000112290;ENSG00000070087;ENSG00000157782;ENSG00000133026;ENSG00000160145
GO:0099010	I19	BP	modification of postsynaptic structure	│ │ └─ modification of postsynaptic structure	GO:0099563	0.0380352	0.0871128	9	31	HGNC:28788;HGNC:4617;HGNC:1232;HGNC:1874;HGNC:12732;HGNC:8882;HGNC:1384;HGNC:7568;HGNC:4814	CAMKV;GSK3B;EGLN1;CFL1;WASF1;PFN2;CABP1;MYH10;KALRN	ENSG00000164076;ENSG00000082701;ENSG00000135766;ENSG00000172757;ENSG00000112290;ENSG00000070087;ENSG00000157782;ENSG00000133026;ENSG00000160145
GO:0099159	I34	BP	regulation of modification of postsynaptic structure	│ │ ├─ regulation of modification of postsynaptic structure	GO:0099010	0.157141	0.206612	3	9	HGNC:28788;HGNC:4617;HGNC:1232	CAMKV;GSK3B;EGLN1	ENSG00000164076;ENSG00000082701;ENSG00000135766
GO:0098885	I35	BP	modification of postsynaptic actin cytoskeleton	│ │ └─ modification of postsynaptic actin cytoskeleton	GO:0099010	0.05336	0.111428	6	18	HGNC:1874;HGNC:12732;HGNC:8882;HGNC:1384;HGNC:7568;HGNC:4814	CFL1;WASF1;PFN2;CABP1;MYH10;KALRN	ENSG00000172757;ENSG00000112290;ENSG00000070087;ENSG00000157782;ENSG00000133026;ENSG00000160145
GO:1905274	I47	BP	regulation of modification of postsynaptic actin cytoskeleton	│ │ └─ regulation of modification of postsynaptic actin cytoskeleton	GO:0098885			2	8	HGNC:7568;HGNC:4814	MYH10;KALRN	ENSG00000133026;ENSG00000160145
GO:0050807	I5	BP	regulation of synapse organization	│ ├─ regulation of synapse organization	GO:0050808	0.060165	0.115452	8	29	HGNC:12666;HGNC:2460;HGNC:20766;HGNC:20778;HGNC:11220;HGNC:1767;HGNC:9678;HGNC:23502	VCP;CSNK2B;TUBA1A;TUBB;SPARCL1;CDH8;PTPRO;SLITRK4	ENSG00000165280;ENSG00000204435;ENSG00000167552;ENSG00000196230;ENSG00000152583;ENSG00000150394;ENSG00000151490;ENSG00000179542
GO:0098918	I6	BP	structural constituent of synapse	│ ├─ structural constituent of synapse	GO:0050808	0.0572489	0.112908	9	34	HGNC:1117;HGNC:11276;HGNC:132;HGNC:144;HGNC:6057;HGNC:2905;HGNC:14295;HGNC:2903;HGNC:2902	BSN;SPTBN2;ACTB;ACTG1;INA;DLGAP1;SHANK2;DLG4;DLG3	ENSG00000164061;ENSG00000173898;ENSG00000075624;ENSG00000184009;ENSG00000148798;ENSG00000170579;ENSG00000162105;ENSG00000132535;ENSG00000082458
GO:0099181	I20	BP	structural constituent of presynapse	│ │ ├─ structural constituent of presynapse	GO:0098918			1	10	HGNC:1117	BSN	ENSG00000164061
GO:0098882	I36	BP	structural constituent of active zone	│ │ │ ├─ structural constituent of active zone	GO:0099181			1	8	HGNC:1117	BSN	ENSG00000164061
GO:0098699	I37	BP	structural constituent of presynaptic actin cytoskeleton	│ │ │ └─ structural constituent of presynaptic actin cytoskeleton	GO:0099181			0	1
GO:0099186	I21	BP	structural constituent of postsynapse	│ │ └─ structural constituent of postsynapse	GO:0098918	0.0275597	0.0674737	8	24	HGNC:11276;HGNC:132;HGNC:144;HGNC:6057;HGNC:2905;HGNC:14295;HGNC:2903;HGNC:2902	SPTBN2;ACTB;ACTG1;INA;DLGAP1;SHANK2;DLG4;DLG3	ENSG00000173898;ENSG00000075624;ENSG00000184009;ENSG00000148798;ENSG00000170579;ENSG00000162105;ENSG00000132535;ENSG00000082458
GO:0098973	I38	BP	structural constituent of postsynaptic actin cytoskeleton	│ │ ├─ structural constituent of postsynaptic actin cytoskeleton	GO:0099186			2	4	HGNC:132;HGNC:144	ACTB;ACTG1	ENSG00000075624;ENSG00000184009
GO:0099184	I39	BP	structural constituent of postsynaptic intermediate filament cytoskeleton	│ │ ├─ structural constituent of postsynaptic intermediate filament cytoskeleton	GO:0099186			1	2	HGNC:6057	INA	ENSG00000148798
GO:0098879	I40	BP	structural constituent of postsynaptic specialization	│ │ ├─ structural constituent of postsynaptic specialization	GO:0099186			0	3
GO:0098919	I41	BP	structural constituent of postsynaptic density	│ │ └─ structural constituent of postsynaptic density	GO:0099186	0.0885342	0.146184	4	11	HGNC:2905;HGNC:14295;HGNC:2903;HGNC:2902	DLGAP1;SHANK2;DLG4;DLG3	ENSG00000170579;ENSG00000162105;ENSG00000132535;ENSG00000082458
GO:0150043	I7	BP	structural constituent of synapse-associated extracellular matrix	│ ├─ structural constituent of synapse-associated extracellular matrix	GO:0050808			0	1
GO:0099560	I8	BP	synapse adhesion between pre- and post-synapse	│ ├─ synapse adhesion between pre- and post-synapse	GO:0050808	0.387956	0.412414	6	37	HGNC:11220;HGNC:29317;HGNC:8008;HGNC:23319;HGNC:1749;HGNC:19267	SPARCL1;LRRC4C;NRXN1;NTNG1;CDH10;MDGA1	ENSG00000152583;ENSG00000148948;ENSG00000179915;ENSG00000162631;ENSG00000040731;ENSG00000112139
GO:0099179	I22	BP	regulation of synaptic membrane adhesion	│ │ └─ regulation of synaptic membrane adhesion	GO:0099560			1	7	HGNC:19267	MDGA1	ENSG00000112139
GO:0008039	I9	BP	synaptic target recognition	│ ├─ synaptic target recognition	GO:0050808			1	3	HGNC:12855	YWHAZ	ENSG00000164924
GO:0007416	I10	BP	synapse assembly	│ ├─ synapse assembly	GO:0050808	0.0207009	0.0565293	21	92	HGNC:25824;HGNC:244;HGNC:8008;HGNC:9245;HGNC:9247;HGNC:4043;HGNC:3313;HGNC:5348;HGNC:19410;HGNC:620;HGNC:19267;HGNC:18371;HGNC:13487;HGNC:14561;HGNC:7954;HGNC:4140;HGNC:76;HGNC:11276;HGNC:8010;HGNC:19359;HGNC:9612	SYDE1;ADD2;NRXN1;PPFIA1;PPFIA3;FZD5;ELAVL2;ICAM5;LRRTM3;APP;MDGA1;CLSTN3;VPS35;ARHGEF9;NPTXR;GAP43;ABL1;SPTBN2;NRXN3;C1QL3;PTK2B	ENSG00000105137;ENSG00000075340;ENSG00000179915;ENSG00000131626;ENSG00000177380;ENSG00000163251;ENSG00000107105;ENSG00000105376;ENSG00000198739;ENSG00000142192;ENSG00000112139;ENSG00000139182;ENSG00000069329;ENSG00000131089;ENSG00000221890;ENSG00000172020;ENSG00000097007;ENSG00000173898;ENSG00000021645;ENSG00000165985;ENSG00000120899
GO:0099054	I23	BP	presynapse assembly	│ │ ├─ presynapse assembly	GO:0007416	0.224551	0.265719	4	17	HGNC:9245;HGNC:9247;HGNC:8008;HGNC:4043	PPFIA1;PPFIA3;NRXN1;FZD5	ENSG00000131626;ENSG00000177380;ENSG00000179915;ENSG00000163251
GO:0051963	I24	BP	regulation of synapse assembly	│ │ ├─ regulation of synapse assembly	GO:0007416	0.346847	0.384784	8	49	HGNC:3313;HGNC:5348;HGNC:19410;HGNC:620;HGNC:8008;HGNC:19267;HGNC:18371;HGNC:13487	ELAVL2;ICAM5;LRRTM3;APP;NRXN1;MDGA1;CLSTN3;VPS35	ENSG00000107105;ENSG00000105376;ENSG00000198739;ENSG00000142192;ENSG00000179915;ENSG00000112139;ENSG00000139182;ENSG00000069329
GO:1905606	I42	BP	regulation of presynapse assembly	│ │ │ ├─ regulation of presynapse assembly	GO:0051963	0.413413	0.431652	5	31	HGNC:19410;HGNC:620;HGNC:8008;HGNC:19267;HGNC:18371	LRRTM3;APP;NRXN1;MDGA1;CLSTN3	ENSG00000198739;ENSG00000142192;ENSG00000179915;ENSG00000112139;ENSG00000139182
GO:0150052	I43	BP	regulation of postsynapse assembly	│ │ │ └─ regulation of postsynapse assembly	GO:0051963			1	7	HGNC:13487	VPS35	ENSG00000069329
GO:0098698	I25	BP	postsynaptic specialization assembly	│ │ ├─ postsynaptic specialization assembly	GO:0007416	0.0438658	0.0943779	9	32	HGNC:14561;HGNC:7954;HGNC:4140;HGNC:76;HGNC:8008;HGNC:11276;HGNC:8010;HGNC:19359;HGNC:9612	ARHGEF9;NPTXR;GAP43;ABL1;NRXN1;SPTBN2;NRXN3;C1QL3;PTK2B	ENSG00000131089;ENSG00000221890;ENSG00000172020;ENSG00000097007;ENSG00000179915;ENSG00000173898;ENSG00000021645;ENSG00000165985;ENSG00000120899
GO:0099150	I44	BP	regulation of postsynaptic specialization assembly	│ │ │ ├─ regulation of postsynaptic specialization assembly	GO:0098698	0.00208519	0.00925304	6	7	HGNC:14561;HGNC:7954;HGNC:4140;HGNC:76;HGNC:8008;HGNC:11276	ARHGEF9;NPTXR;GAP43;ABL1;NRXN1;SPTBN2	ENSG00000131089;ENSG00000221890;ENSG00000172020;ENSG00000097007;ENSG00000179915;ENSG00000173898
GO:0097107	I45	BP	postsynaptic density assembly	│ │ │ └─ postsynaptic density assembly	GO:0098698	0.2781	0.318469	4	19	HGNC:8010;HGNC:19359;HGNC:8008;HGNC:9612	NRXN3;C1QL3;NRXN1;PTK2B	ENSG00000021645;ENSG00000165985;ENSG00000179915;ENSG00000120899
GO:0099151	I48	BP	regulation of postsynaptic density assembly	│ │ │ └─ regulation of postsynaptic density assembly	GO:0097107			2	14	HGNC:8008;HGNC:9612	NRXN1;PTK2B	ENSG00000179915;ENSG00000120899
GO:0097104	I26	BP	postsynaptic membrane assembly	│ │ └─ postsynaptic membrane assembly	GO:0007416			0	1
GO:0098883	I11	BP	synapse disassembly	│ ├─ synapse disassembly	GO:0050808	0.000805735		7	8	HGNC:3388;HGNC:1774;HGNC:7807;HGNC:945;HGNC:9106;HGNC:6153;HGNC:10899	EPHA4;CDK5;NGEF;ADGRB3;PLXNC1;ITGB1;SKP1	ENSG00000116106;ENSG00000164885;ENSG00000066248;ENSG00000135298;ENSG00000136040;ENSG00000150093;ENSG00000113558
GO:1905806	I27	BP	regulation of synapse disassembly	│ │ └─ regulation of synapse disassembly	GO:0098883	0.000805735	0.00440055	7	8	HGNC:1774;HGNC:3388;HGNC:7807;HGNC:945;HGNC:9106;HGNC:6153;HGNC:10899	CDK5;EPHA4;NGEF;ADGRB3;PLXNC1;ITGB1;SKP1	ENSG00000164885;ENSG00000116106;ENSG00000066248;ENSG00000135298;ENSG00000136040;ENSG00000150093;ENSG00000113558
GO:0060074	I12	BP	synapse maturation	│ ├─ synapse maturation	GO:0050808	0.0168705		7	17	HGNC:8590;HGNC:8592;HGNC:12855;HGNC:17447;HGNC:945;HGNC:13487;HGNC:10251	PAK1;PAK3;YWHAZ;CLSTN1;ADGRB3;VPS35;ROCK1	ENSG00000149269;ENSG00000077264;ENSG00000164924;ENSG00000171603;ENSG00000135298;ENSG00000069329;ENSG00000067900
GO:0090128	I28	BP	regulation of synapse maturation	│ │ └─ regulation of synapse maturation	GO:0060074	0.00774491	0.0274944	7	14	HGNC:8590;HGNC:8592;HGNC:12855;HGNC:17447;HGNC:945;HGNC:13487;HGNC:10251	PAK1;PAK3;YWHAZ;CLSTN1;ADGRB3;VPS35;ROCK1	ENSG00000149269;ENSG00000077264;ENSG00000164924;ENSG00000171603;ENSG00000135298;ENSG00000069329;ENSG00000067900
GO:0099558	I13	BP	maintenance of synapse structure	│ ├─ maintenance of synapse structure	GO:0050808	0.451263	0.464343	3	18	HGNC:29944;HGNC:5241;HGNC:6153	TENM3;HSPA8;ITGB1	ENSG00000218336;ENSG00000109971;ENSG00000150093
GO:0099559	I29	BP	maintenance of alignment of postsynaptic density and presynaptic active zone	│ │ ├─ maintenance of alignment of postsynaptic density and presynaptic active zone	GO:0099558			1	4	HGNC:29944	TENM3	ENSG00000218336
GO:0098880	I30	BP	maintenance of postsynaptic specialization structure	│ │ └─ maintenance of postsynaptic specialization structure	GO:0099558			2	9	HGNC:5241;HGNC:6153	HSPA8;ITGB1	ENSG00000109971;ENSG00000150093
GO:0099562	I46	BP	maintenance of postsynaptic density structure	│ │ └─ maintenance of postsynaptic density structure	GO:0098880			0	2
GO:0099187	I14	BP	presynaptic cytoskeleton organization	│ ├─ presynaptic cytoskeleton organization	GO:0050808			2	5	HGNC:24011;HGNC:20039	ABI2;CAP2	ENSG00000138443;ENSG00000112186
GO:0099140	I31	BP	presynaptic actin cytoskeleton organization	│ │ └─ presynaptic actin cytoskeleton organization	GO:0099187			2	5	HGNC:24011;HGNC:20039	ABI2;CAP2	ENSG00000138443;ENSG00000112186
GO:0099188	I15	BP	postsynaptic cytoskeleton organization	│ └─ postsynaptic cytoskeleton organization	GO:0050808	0.146237	0.199669	6	25	HGNC:652;HGNC:24011;HGNC:12735;HGNC:29007;HGNC:7568;HGNC:29944	ARF1;ABI2;WASL;FRMPD4;MYH10;TENM3	ENSG00000143761;ENSG00000138443;ENSG00000106299;ENSG00000169933;ENSG00000133026;ENSG00000218336
GO:0098974	I32	BP	postsynaptic actin cytoskeleton organization	│ ├─ postsynaptic actin cytoskeleton organization	GO:0099188	0.18011	0.232506	5	21	HGNC:652;HGNC:24011;HGNC:12735;HGNC:29007;HGNC:7568	ARF1;ABI2;WASL;FRMPD4;MYH10	ENSG00000143761;ENSG00000138443;ENSG00000106299;ENSG00000169933;ENSG00000133026
GO:0099190	I33	BP	postsynaptic spectrin-associated cytoskeleton organization	│ └─ postsynaptic spectrin-associated cytoskeleton organization	GO:0099188			1	4	HGNC:29944	TENM3	ENSG00000218336
SYNGO:metabolism	J1	BP	metabolism	├─ metabolism	SYNGO:synprocess	0.855961	0.855961	9	93	HGNC:31399;HGNC:4141;HGNC:188;HGNC:8988;HGNC:1232;HGNC:4092;HGNC:4093;HGNC:10306;HGNC:3315	SLC6A17;GAPDH;ADAM10;PIN1;EGLN1;GAD1;GAD2;RPL15;ELAVL4	ENSG00000197106;ENSG00000111640;ENSG00000137845;ENSG00000127445;ENSG00000135766;ENSG00000128683;ENSG00000136750;ENSG00000174748;ENSG00000162374
SYNGO:presyn_ATPmetabolic	J2	BP	ATP metabolic process in the presynapse	│ ├─ ATP metabolic process in the presynapse	SYNGO:metabolism			0	1
SYNGO:presyn_regulationATPmetabolic	J12	BP	regulation of ATP metabolic process in the presynapse	│ │ └─ regulation of ATP metabolic process in the presynapse	SYNGO:presyn_ATPmetabolic			0	1
SYNGO:postsyn_ATPmetabolic	J3	BP	ATP metabolic process in the postsynapse	│ ├─ ATP metabolic process in the postsynapse	SYNGO:metabolism			1	1	HGNC:4141	GAPDH	ENSG00000111640
GO:0099546	J4	BP	protein catabolic process, modulating synaptic transmission	│ ├─ protein catabolic process, modulating synaptic transmission	SYNGO:metabolism			0	1
GO:0099574	J5	BP	regulation of protein catabolic process at synapse, modulating synaptic transmission	│ ├─ regulation of protein catabolic process at synapse, modulating synaptic transmission	SYNGO:metabolism			0	6
GO:0099576	J13	BP	regulation of protein catabolic process at postsynapse, modulating synaptic transmission	│ │ ├─ regulation of protein catabolic process at postsynapse, modulating synaptic transmission	GO:0099574			0	5
GO:0099575	J14	BP	regulation of protein catabolic process at presynapse, modulating synaptic transmission	│ │ └─ regulation of protein catabolic process at presynapse, modulating synaptic transmission	GO:0099574			0	1
GO:0099547	J6	BP	regulation of translation at synapse, modulating synaptic transmission	│ ├─ regulation of translation at synapse, modulating synaptic transmission	SYNGO:metabolism			0	7
GO:0099578	J15	BP	regulation of translation at postsynapse, modulating synaptic transmission	│ │ ├─ regulation of translation at postsynapse, modulating synaptic transmission	GO:0099547			0	3
GO:0099577	J16	BP	regulation of translation at presynapse, modulating synaptic transmission	│ │ └─ regulation of translation at presynapse, modulating synaptic transmission	GO:0099547			0	2
GO:0042135	J7	BP	neurotransmitter catabolic process	│ ├─ neurotransmitter catabolic process	SYNGO:metabolism			0	2
GO:0140246	J8	BP	protein catabolic process at synapse	│ ├─ protein catabolic process at synapse	SYNGO:metabolism	0.285186		3	13	HGNC:188;HGNC:8988;HGNC:1232	ADAM10;PIN1;EGLN1	ENSG00000137845;ENSG00000127445;ENSG00000135766
GO:0140247	J17	BP	protein catabolic process at presynapse	│ │ ├─ protein catabolic process at presynapse	GO:0140246			0	3
GO:0140251	J21	BP	regulation protein catabolic process at presynapse	│ │ │ └─ regulation protein catabolic process at presynapse	GO:0140247			0	3
GO:0140249	J18	BP	protein catabolic process at postsynapse	│ │ └─ protein catabolic process at postsynapse	GO:0140246	0.187513	0.233569	3	10	HGNC:188;HGNC:8988;HGNC:1232	ADAM10;PIN1;EGLN1	ENSG00000137845;ENSG00000127445;ENSG00000135766
GO:0140252	J22	BP	regulation protein catabolic process at postsynapse	│ │ └─ regulation protein catabolic process at postsynapse	GO:0140249			2	7	HGNC:8988;HGNC:1232	PIN1;EGLN1	ENSG00000127445;ENSG00000135766
GO:0042136	J9	BP	neurotransmitter biosynthetic process	│ ├─ neurotransmitter biosynthetic process	SYNGO:metabolism			2	2	HGNC:4092;HGNC:4093	GAD1;GAD2	ENSG00000128683;ENSG00000136750
GO:0140241	J10	BP	translation at synapse	│ ├─ translation at synapse	SYNGO:metabolism			2	56	HGNC:10306;HGNC:3315	RPL15;ELAVL4	ENSG00000174748;ENSG00000162374
GO:0140236	J19	BP	translation at presynapse	│ │ ├─ translation at presynapse	GO:0140241			1	51	HGNC:10306	RPL15	ENSG00000174748
GO:0140242	J20	BP	translation at postsynapse	│ │ └─ translation at postsynapse	GO:0140241			2	56	HGNC:10306;HGNC:3315	RPL15;ELAVL4	ENSG00000174748;ENSG00000162374
GO:0140245	J23	BP	regulation of translation at postsynapse	│ │ └─ regulation of translation at postsynapse	GO:0140242			1	4	HGNC:3315	ELAVL4	ENSG00000162374
GO:0140235	J11	BP	RNA polyadenylation at postsynapse	│ └─ RNA polyadenylation at postsynapse	SYNGO:metabolism			0	1
SYNGO:transport	K1	BP	transport	└─ transport	SYNGO:synprocess	0.0174754	0.0549843	11	36	HGNC:17972;HGNC:3758;HGNC:19167;HGNC:12732;HGNC:11371;HGNC:25564;HGNC:6872;HGNC:17447;HGNC:9760;HGNC:18790;HGNC:13487	NRN1;FLOT2;KIF17;WASF1;STAU2;ARL8B;MAPK10;CLSTN1;RAB11A;NSG1;VPS35	ENSG00000124785;ENSG00000132589;ENSG00000117245;ENSG00000112290;ENSG00000040341;ENSG00000134108;ENSG00000109339;ENSG00000171603;ENSG00000103769;ENSG00000168824;ENSG00000069329
GO:0008088	K2	BP	axo-dendritic transport	├─ axo-dendritic transport	SYNGO:transport	0.17414		4	15	HGNC:3758;HGNC:19167;HGNC:12732;HGNC:11371	FLOT2;KIF17;WASF1;STAU2	ENSG00000132589;ENSG00000117245;ENSG00000112290;ENSG00000040341
GO:0098930	K7	BP	axonal transport	│ ├─ axonal transport	GO:0008088			0	5
GO:0008089	K13	BP	anterograde axonal transport	│ │ ├─ anterograde axonal transport	GO:0098930			0	4
GO:0099641	K21	BP	anterograde axonal protein transport	│ │ │ ├─ anterograde axonal protein transport	GO:0008089			0	2
GO:0140231	K22	BP	anterograde axonal transport of neurotransmitter receptor complex	│ │ │ └─ anterograde axonal transport of neurotransmitter receptor complex	GO:0008089			0	1
GO:0099088	K14	BP	axonal transport of messenger ribonucleoprotein complex	│ │ └─ axonal transport of messenger ribonucleoprotein complex	GO:0098930			0	1
GO:0098935	K8	BP	dendritic transport	│ └─ dendritic transport	GO:0008088	0.0712634	0.12549	4	10	HGNC:3758;HGNC:19167;HGNC:12732;HGNC:11371	FLOT2;KIF17;WASF1;STAU2	ENSG00000132589;ENSG00000117245;ENSG00000112290;ENSG00000040341
GO:0098937	K15	BP	anterograde dendritic transport	│ ├─ anterograde dendritic transport	GO:0098935			2	3	HGNC:3758;HGNC:19167	FLOT2;KIF17	ENSG00000132589;ENSG00000117245
GO:0098971	K23	BP	anterograde dendritic transport of neurotransmitter receptor complex	│ │ └─ anterograde dendritic transport of neurotransmitter receptor complex	GO:0098937			1	2	HGNC:19167	KIF17	ENSG00000117245
GO:0098939	K16	BP	dendritic transport of mitochondrion	│ ├─ dendritic transport of mitochondrion	GO:0098935			1	1	HGNC:12732	WASF1	ENSG00000112290
GO:0098961	K17	BP	dendritic transport of ribonucleoprotein complex	│ └─ dendritic transport of ribonucleoprotein complex	GO:0098935			1	5	HGNC:11371	STAU2	ENSG00000040341
GO:0098963	K24	BP	dendritic transport of messenger ribonucleoprotein complex	│ └─ dendritic transport of messenger ribonucleoprotein complex	GO:0098961			1	5	HGNC:11371	STAU2	ENSG00000040341
GO:0098964	K27	BP	anterograde dendritic transport of messenger ribonucleoprotein complex	│ └─ anterograde dendritic transport of messenger ribonucleoprotein complex	GO:0098963			1	1	HGNC:11371	STAU2	ENSG00000040341
GO:0099514	K3	BP	synaptic vesicle cytoskeletal transport	├─ synaptic vesicle cytoskeletal transport	SYNGO:transport			1	2	HGNC:25564	ARL8B	ENSG00000134108
GO:0099517	K9	BP	synaptic vesicle transport along microtubule	│ └─ synaptic vesicle transport along microtubule	GO:0099514			1	2	HGNC:25564	ARL8B	ENSG00000134108
GO:0048490	K18	BP	anterograde synaptic vesicle transport	│ └─ anterograde synaptic vesicle transport	GO:0099517			1	2	HGNC:25564	ARL8B	ENSG00000134108
GO:1903742	K25	BP	regulation of anterograde synaptic vesicle transport	│ └─ regulation of anterograde synaptic vesicle transport	GO:0048490			1	1	HGNC:25564	ARL8B	ENSG00000134108
GO:0099090	K4	BP	synaptic vesicle recycling via endosome	├─ synaptic vesicle recycling via endosome	SYNGO:transport			0	2
GO:0099158	K10	BP	regulation of recycling endosome localization within postsynapse	│ └─ regulation of recycling endosome localization within postsynapse	GO:0099090			0	1
GO:0099089	K5	BP	establishment of endoplasmic reticulum localization to postsynapse	├─ establishment of endoplasmic reticulum localization to postsynapse	SYNGO:transport			0	1
GO:0099637	K6	BP	neurotransmitter receptor transport	└─ neurotransmitter receptor transport	SYNGO:transport	0.0752528		5	15	HGNC:6872;HGNC:17447;HGNC:9760;HGNC:18790;HGNC:13487	MAPK10;CLSTN1;RAB11A;NSG1;VPS35	ENSG00000109339;ENSG00000171603;ENSG00000103769;ENSG00000168824;ENSG00000069329
GO:0098877	K11	BP	neurotransmitter receptor transport to plasma membrane	├─ neurotransmitter receptor transport to plasma membrane	GO:0099637	0.0621868	0.116191	5	14	HGNC:6872;HGNC:17447;HGNC:9760;HGNC:18790;HGNC:13487	MAPK10;CLSTN1;RAB11A;NSG1;VPS35	ENSG00000109339;ENSG00000171603;ENSG00000103769;ENSG00000168824;ENSG00000069329
GO:0098969	K19	BP	neurotransmitter receptor transport to postsynaptic membrane	│ ├─ neurotransmitter receptor transport to postsynaptic membrane	GO:0098877			2	4	HGNC:6872;HGNC:17447	MAPK10;CLSTN1	ENSG00000109339;ENSG00000171603
GO:0099639	K20	BP	neurotransmitter receptor transport, endosome to plasma membrane	│ └─ neurotransmitter receptor transport, endosome to plasma membrane	GO:0098877	0.219218		3	11	HGNC:9760;HGNC:18790;HGNC:13487	RAB11A;NSG1;VPS35	ENSG00000103769;ENSG00000168824;ENSG00000069329
GO:0098887	K26	BP	neurotransmitter receptor transport, endosome to postsynaptic membrane	│ └─ neurotransmitter receptor transport, endosome to postsynaptic membrane	GO:0099639	0.187513	0.233569	3	10	HGNC:9760;HGNC:18790;HGNC:13487	RAB11A;NSG1;VPS35	ENSG00000103769;ENSG00000168824;ENSG00000069329
GO:0099152	K28	BP	regulation of neurotransmitter receptor transport, endosome to postsynaptic membrane	│ └─ regulation of neurotransmitter receptor transport, endosome to postsynaptic membrane	GO:0098887			0	3
GO:0098943	K12	BP	neurotransmitter receptor transport, postsynaptic endosome to lysosome	└─ neurotransmitter receptor transport, postsynaptic endosome to lysosome	GO:0099637			0	1

## Sheet: Supp. Table 3
Supplementary Table 3. Enriched GO terms for the synaptic genes dysregulated in the ITG of high seeders vs low seeders.
GO term ID	user interface reference code	GO domain	GO term name	GO term name - hierarchical structure	GO parent term ID	GSEA p-value	GSEA 'gene cluster' FDR corrected p-value	GSEA count foreground/input	GSEA count background	genes - hgnc_id	genes - hgnc_symbol	genes - your genelist input
GO:0045202		CC	synapse	synapse		1.14089e-16	3.42266e-15	175	1082	HGNC:9317;HGNC:3313;HGNC:15916;HGNC:12733;HGNC:13476;HGNC:2464;HGNC:6743;HGNC:21100;HGNC:13733;HGNC:9314;HGNC:9315;HGNC:10469;HGNC:12684;HGNC:4077;HGNC:1753;HGNC:8660;HGNC:12852;HGNC:12853;HGNC:4043;HGNC:974;HGNC:1749;HGNC:18138;HGNC:25127;HGNC:9851;HGNC:10435;HGNC:564;HGNC:17867;HGNC:1767;HGNC:6153;HGNC:14902;HGNC:11009;HGNC:11503;HGNC:8882;HGNC:2987;HGNC:9250;HGNC:471;HGNC:5241;HGNC:4913;HGNC:1…	PPP3R1;ELAVL2;PAK5;WASF2;TTYH1;VCAN;CAPRIN1;QKI;CDH23;PPP3CA;PPP3CB;RTN3;VGF;GABRA3;CDH13;PCDH8;YWHAG;YWHAH;FZD5;BCAS1;CDH10;EIF3L;HNRNPLL;RANBP6;RPS6KA6;AP2M1;NPTN;CDH8;ITGB1;RAB6B;SLC2A4;SYNJ1;PFN2;DOCK1;PPFIBP2;AMPH;HSPA8;HIP1;AAK1;VPS35;ADD2;GNB5;RGS7BP;CALY;GAD1;GAD2;SYT10;PTK2B;NPY5R;PRKCG;STXBP1;PRKCE;CALB1;RIMBP2;SYDE1;GUCY1B1;VDAC1;CACNA2D1;ATP2B1;GRIA2;GRIA1;GABRB2;GRIN2B;KCNMA1;HCN1;DN…	ENSG00000221823;ENSG00000107105;ENSG00000101349;ENSG00000158195;ENSG00000167614;ENSG00000038427;ENSG00000135387;ENSG00000112531;ENSG00000107736;ENSG00000138814;ENSG00000107758;ENSG00000133318;ENSG00000128564;ENSG00000011677;ENSG00000140945;ENSG00000136099;ENSG00000170027;ENSG00000128245;ENSG00000163251;ENSG00000064787;ENSG00000040731;ENSG00000100129;ENSG00000143889;ENSG00000137040;ENSG00000072133…
GO:0097060	A1	CC	synaptic membrane	├─ synaptic membrane	GO:0045202	0.18222	0.188504	3	17	HGNC:17867;HGNC:1767;HGNC:6153	NPTN;CDH8;ITGB1	ENSG00000156642;ENSG00000150394;ENSG00000150093
GO:0099243	A2	CC	extrinsic component of synaptic membrane	│ ├─ extrinsic component of synaptic membrane	GO:0097060			0	2
GO:0099699	A3	CC	integral component of synaptic membrane	│ └─ integral component of synaptic membrane	GO:0097060			1	10	HGNC:6153	ITGB1	ENSG00000150093
GO:0098793	B1	CC	presynapse	├─ presynapse	GO:0045202	6.82404e-11	1.02361e-09	93	531	HGNC:14902;HGNC:11009;HGNC:11503;HGNC:8882;HGNC:2987;HGNC:9250;HGNC:471;HGNC:5241;HGNC:4913;HGNC:19679;HGNC:12852;HGNC:12853;HGNC:13487;HGNC:244;HGNC:4401;HGNC:23271;HGNC:17938;HGNC:4092;HGNC:4093;HGNC:19266;HGNC:9612;HGNC:10469;HGNC:7958;HGNC:9402;HGNC:11444;HGNC:9401;HGNC:1434;HGNC:30339;HGNC:25824;HGNC:4687;HGNC:12669;HGNC:1399;HGNC:17867;HGNC:814;HGNC:4572;HGNC:4571;HGNC:4077;HGNC:4082;HGNC:4…	RAB6B;SLC2A4;SYNJ1;PFN2;DOCK1;PPFIBP2;AMPH;HSPA8;HIP1;AAK1;YWHAG;YWHAH;VPS35;ADD2;GNB5;RGS7BP;CALY;GAD1;GAD2;SYT10;PTK2B;RTN3;NPY5R;PRKCG;STXBP1;PRKCE;CALB1;RIMBP2;SYDE1;GUCY1B1;VDAC1;CACNA2D1;NPTN;ATP2B1;GRIA2;GRIA1;GABRA3;GABRB2;GRIN2B;KCNMA1;CDH10;HCN1;DNM1;CLTA;AP2M1;SYNGR3;SLC17A7;SNCA;RAB27B;SYN1;SYN2;DOC2A;ATP6V1A;ATP6V1B2;ATP6V1C1;ATP6V1D;ATP6V1F;ATP6V1H;MAL2;SLC32A1;SV2B;SV2A;VAMP3;SYT1;…	ENSG00000154917;ENSG00000181856;ENSG00000159082;ENSG00000070087;ENSG00000150760;ENSG00000166387;ENSG00000078053;ENSG00000109971;ENSG00000127946;ENSG00000115977;ENSG00000170027;ENSG00000128245;ENSG00000069329;ENSG00000075340;ENSG00000069966;ENSG00000186479;ENSG00000130643;ENSG00000128683;ENSG00000136750;ENSG00000110975;ENSG00000120899;ENSG00000133318;ENSG00000164129;ENSG00000126583;ENSG00000136854…
GO:0099523	B2	CC	presynaptic cytosol	│ ├─ presynaptic cytosol	GO:0098793	0.294158	0.294158	4	33	HGNC:9402;HGNC:11444;HGNC:9401;HGNC:1434	PRKCG;STXBP1;PRKCE;CALB1	ENSG00000126583;ENSG00000136854;ENSG00000171132;ENSG00000104327
GO:0099569	B3	CC	presynaptic cytoskeleton	│ ├─ presynaptic cytoskeleton	GO:0098793			0	3
GO:0099182	B12	CC	presynaptic intermediate filament cytoskeleton	│ │ ├─ presynaptic intermediate filament cytoskeleton	GO:0099569			0	1
GO:0099143	B13	CC	presynaptic actin cytoskeleton	│ │ └─ presynaptic actin cytoskeleton	GO:0099569			0	1
GO:0048786	B4	CC	presynaptic active zone	│ ├─ presynaptic active zone	GO:0098793	0.00456812	0.00761354	16	89	HGNC:30339;HGNC:25824;HGNC:4687;HGNC:11444;HGNC:12669;HGNC:1399;HGNC:17867;HGNC:814;HGNC:4572;HGNC:4571;HGNC:4077;HGNC:4082;HGNC:4586;HGNC:6284;HGNC:1749;HGNC:4845	RIMBP2;SYDE1;GUCY1B1;STXBP1;VDAC1;CACNA2D1;NPTN;ATP2B1;GRIA2;GRIA1;GABRA3;GABRB2;GRIN2B;KCNMA1;CDH10;HCN1	ENSG00000060709;ENSG00000105137;ENSG00000061918;ENSG00000136854;ENSG00000213585;ENSG00000153956;ENSG00000156642;ENSG00000070961;ENSG00000120251;ENSG00000155511;ENSG00000011677;ENSG00000145864;ENSG00000273079;ENSG00000156113;ENSG00000040731;ENSG00000164588
GO:0098831	B14	CC	presynaptic active zone cytoplasmic component	│ │ ├─ presynaptic active zone cytoplasmic component	GO:0048786	0.11033	0.132396	4	21	HGNC:30339;HGNC:25824;HGNC:4687;HGNC:11444	RIMBP2;SYDE1;GUCY1B1;STXBP1	ENSG00000060709;ENSG00000105137;ENSG00000061918;ENSG00000136854
GO:0048787	B15	CC	presynaptic active zone membrane	│ │ └─ presynaptic active zone membrane	GO:0048786	0.00453469	0.00761354	12	57	HGNC:12669;HGNC:1399;HGNC:17867;HGNC:814;HGNC:4572;HGNC:4571;HGNC:4077;HGNC:4082;HGNC:4586;HGNC:6284;HGNC:1749;HGNC:4845	VDAC1;CACNA2D1;NPTN;ATP2B1;GRIA2;GRIA1;GABRA3;GABRB2;GRIN2B;KCNMA1;CDH10;HCN1	ENSG00000213585;ENSG00000153956;ENSG00000156642;ENSG00000070961;ENSG00000120251;ENSG00000155511;ENSG00000011677;ENSG00000145864;ENSG00000273079;ENSG00000156113;ENSG00000040731;ENSG00000164588
GO:0099029	B27	CC	anchored component of presynaptic active zone membrane	│ │ ├─ anchored component of presynaptic active zone membrane	GO:0048787			1	5	HGNC:1399	CACNA2D1	ENSG00000153956
GO:0098891	B28	CC	extrinsic component of presynaptic active zone membrane	│ │ ├─ extrinsic component of presynaptic active zone membrane	GO:0048787			0	3
GO:0099059	B29	CC	integral component of presynaptic active zone membrane	│ │ └─ integral component of presynaptic active zone membrane	GO:0048787	0.00668121	0.0105493	10	45	HGNC:17867;HGNC:814;HGNC:4572;HGNC:4571;HGNC:4077;HGNC:4082;HGNC:4586;HGNC:6284;HGNC:1749;HGNC:4845	NPTN;ATP2B1;GRIA2;GRIA1;GABRA3;GABRB2;GRIN2B;KCNMA1;CDH10;HCN1	ENSG00000156642;ENSG00000070961;ENSG00000120251;ENSG00000155511;ENSG00000011677;ENSG00000145864;ENSG00000273079;ENSG00000156113;ENSG00000040731;ENSG00000164588
GO:0098833	B5	CC	presynaptic endocytic zone	│ ├─ presynaptic endocytic zone	GO:0098793	0.0398722	0.0598083	5	21	HGNC:471;HGNC:13487;HGNC:2972;HGNC:2090;HGNC:564	AMPH;VPS35;DNM1;CLTA;AP2M1	ENSG00000078053;ENSG00000069329;ENSG00000106976;ENSG00000122705;ENSG00000161203
GO:0098835	B16	CC	presynaptic endocytic zone membrane	│ │ └─ presynaptic endocytic zone membrane	GO:0098833	0.065756	0.0894631	4	17	HGNC:2972;HGNC:2090;HGNC:471;HGNC:564	DNM1;CLTA;AMPH;AP2M1	ENSG00000106976;ENSG00000122705;ENSG00000078053;ENSG00000161203
GO:0098894	B30	CC	extrinsic component of presynaptic endocytic zone membrane	│ │ └─ extrinsic component of presynaptic endocytic zone membrane	GO:0098835			2	11	HGNC:471;HGNC:564	AMPH;AP2M1	ENSG00000078053;ENSG00000161203
GO:0098830	B6	CC	presynaptic endosome	│ ├─ presynaptic endosome	GO:0098793			0	6
GO:0098954	B17	CC	presynaptic endosome membrane	│ │ └─ presynaptic endosome membrane	GO:0098830			0	1
GO:0099067	B31	CC	integral component of presynaptic endosome membrane	│ │ └─ integral component of presynaptic endosome membrane	GO:0098954			0	1
GO:0008021	B7	CC	synaptic vesicle	│ ├─ synaptic vesicle	GO:0098793	0.000316409	0.000730175	23	119	HGNC:11501;HGNC:16704;HGNC:11138;HGNC:2090;HGNC:9767;HGNC:11494;HGNC:471;HGNC:11495;HGNC:2985;HGNC:851;HGNC:854;HGNC:856;HGNC:13527;HGNC:16832;HGNC:18303;HGNC:13634;HGNC:11018;HGNC:16874;HGNC:20566;HGNC:12644;HGNC:11509;HGNC:25417;HGNC:855	SYNGR3;SLC17A7;SNCA;CLTA;RAB27B;SYN1;AMPH;SYN2;DOC2A;ATP6V1A;ATP6V1B2;ATP6V1C1;ATP6V1D;ATP6V1F;ATP6V1H;MAL2;SLC32A1;SV2B;SV2A;VAMP3;SYT1;SVOP;ATP6V0C	ENSG00000127561;ENSG00000104888;ENSG00000145335;ENSG00000122705;ENSG00000041353;ENSG00000008056;ENSG00000078053;ENSG00000157152;ENSG00000149927;ENSG00000114573;ENSG00000147416;ENSG00000155097;ENSG00000100554;ENSG00000128524;ENSG00000047249;ENSG00000147676;ENSG00000101438;ENSG00000185518;ENSG00000159164;ENSG00000049245;ENSG00000067715;ENSG00000166111;ENSG00000185883
GO:0034592	B18	CC	synaptic vesicle lumen	│ │ ├─ synaptic vesicle lumen	GO:0008021			0	1
GO:0030672	B19	CC	synaptic vesicle membrane	│ │ └─ synaptic vesicle membrane	GO:0008021	0.000110392	0.000367974	22	102	HGNC:16704;HGNC:11138;HGNC:2090;HGNC:9767;HGNC:11494;HGNC:471;HGNC:11495;HGNC:2985;HGNC:851;HGNC:854;HGNC:856;HGNC:13527;HGNC:16832;HGNC:18303;HGNC:13634;HGNC:11018;HGNC:16874;HGNC:20566;HGNC:12644;HGNC:11509;HGNC:25417;HGNC:855	SLC17A7;SNCA;CLTA;RAB27B;SYN1;AMPH;SYN2;DOC2A;ATP6V1A;ATP6V1B2;ATP6V1C1;ATP6V1D;ATP6V1F;ATP6V1H;MAL2;SLC32A1;SV2B;SV2A;VAMP3;SYT1;SVOP;ATP6V0C	ENSG00000104888;ENSG00000145335;ENSG00000122705;ENSG00000041353;ENSG00000008056;ENSG00000078053;ENSG00000157152;ENSG00000149927;ENSG00000114573;ENSG00000147416;ENSG00000155097;ENSG00000100554;ENSG00000128524;ENSG00000047249;ENSG00000147676;ENSG00000101438;ENSG00000185518;ENSG00000159164;ENSG00000049245;ENSG00000067715;ENSG00000166111;ENSG00000185883
GO:0098993	B32	CC	anchored component of synaptic vesicle membrane	│ │ ├─ anchored component of synaptic vesicle membrane	GO:0030672			1	18	HGNC:9767	RAB27B	ENSG00000041353
GO:0098850	B33	CC	extrinsic component of synaptic vesicle membrane	│ │ ├─ extrinsic component of synaptic vesicle membrane	GO:0030672	9.40347e-05	0.00035263	10	23	HGNC:11494;HGNC:471;HGNC:11495;HGNC:2985;HGNC:851;HGNC:854;HGNC:856;HGNC:13527;HGNC:16832;HGNC:18303	SYN1;AMPH;SYN2;DOC2A;ATP6V1A;ATP6V1B2;ATP6V1C1;ATP6V1D;ATP6V1F;ATP6V1H	ENSG00000008056;ENSG00000078053;ENSG00000157152;ENSG00000149927;ENSG00000114573;ENSG00000147416;ENSG00000155097;ENSG00000100554;ENSG00000128524;ENSG00000047249
GO:0030285	B34	CC	integral component of synaptic vesicle membrane	│ │ └─ integral component of synaptic vesicle membrane	GO:0030672	0.0748273	0.0935341	8	52	HGNC:13634;HGNC:11018;HGNC:16874;HGNC:20566;HGNC:12644;HGNC:11509;HGNC:25417;HGNC:855	MAL2;SLC32A1;SV2B;SV2A;VAMP3;SYT1;SVOP;ATP6V0C	ENSG00000147676;ENSG00000101438;ENSG00000185518;ENSG00000159164;ENSG00000049245;ENSG00000067715;ENSG00000166111;ENSG00000185883
GO:0098992	B8	CC	neuronal dense core vesicle	│ ├─ neuronal dense core vesicle	GO:0098793	0.0594324	0.0849034	6	32	HGNC:30757;HGNC:10575;HGNC:5289;HGNC:1399;HGNC:11329;HGNC:11513	STXBP5L;SCG2;HTR1D;CACNA2D1;SST;SYT5	ENSG00000145087;ENSG00000171951;ENSG00000179546;ENSG00000153956;ENSG00000157005;ENSG00000129990
GO:0099013	B20	CC	neuronal dense core vesicle lumen	│ │ ├─ neuronal dense core vesicle lumen	GO:0098992			0	3
GO:0099012	B21	CC	neuronal dense core vesicle membrane	│ │ └─ neuronal dense core vesicle membrane	GO:0098992			1	5	HGNC:11513	SYT5	ENSG00000129990
GO:0098674	B35	CC	extrinsic component of neuronal dense core vesicle membrane	│ │ ├─ extrinsic component of neuronal dense core vesicle membrane	GO:0099012			0	2
GO:0099066	B36	CC	integral component of neuronal dense core vesicle membrane	│ │ └─ integral component of neuronal dense core vesicle membrane	GO:0099012			1	3	HGNC:11513	SYT5	ENSG00000129990
GO:0042734	B9	CC	presynaptic membrane	│ ├─ presynaptic membrane	GO:0098793	6.73389e-05	0.000347917	27	136	HGNC:814;HGNC:23271;HGNC:11444;HGNC:9501;HGNC:6222;HGNC:6234;HGNC:6221;HGNC:3388;HGNC:6264;HGNC:6267;HGNC:3228;HGNC:10588;HGNC:4030;HGNC:2159;HGNC:4328;HGNC:4571;HGNC:4572;HGNC:4586;HGNC:5286;HGNC:4507;HGNC:1950;HGNC:1952;HGNC:4485;HGNC:1183;HGNC:3166;HGNC:13830;HGNC:6470	ATP2B1;RGS7BP;STXBP1;CYTH1;KCNA4;KCNC2;KCNA3;EPHA4;KCNJ3;KCNJ6;EFNB3;SCN2A;FXYD6;CNR1;GLRA3;GRIA1;GRIA2;GRIN2B;HTR1A;GABBR2;CHRM1;CHRM3;GPER1;ANO2;LPAR1;CNTNAP2;L1CAM	ENSG00000070961;ENSG00000186479;ENSG00000136854;ENSG00000108669;ENSG00000182255;ENSG00000166006;ENSG00000177272;ENSG00000116106;ENSG00000162989;ENSG00000157542;ENSG00000108947;ENSG00000136531;ENSG00000137726;ENSG00000118432;ENSG00000145451;ENSG00000155511;ENSG00000120251;ENSG00000273079;ENSG00000178394;ENSG00000136928;ENSG00000168539;ENSG00000133019;ENSG00000164850;ENSG00000047617;ENSG00000198121…
GO:0099026	B22	CC	anchored component of presynaptic membrane	│ │ ├─ anchored component of presynaptic membrane	GO:0042734			1	7	HGNC:23271	RGS7BP	ENSG00000186479
GO:0098888	B23	CC	extrinsic component of presynaptic membrane	│ │ ├─ extrinsic component of presynaptic membrane	GO:0042734			2	5	HGNC:11444;HGNC:9501	STXBP1;CYTH1	ENSG00000136854;ENSG00000108669
GO:0099056	B24	CC	integral component of presynaptic membrane	│ │ └─ integral component of presynaptic membrane	GO:0042734	0.000255988	0.000639969	23	117	HGNC:6222;HGNC:6234;HGNC:6221;HGNC:3388;HGNC:6264;HGNC:6267;HGNC:3228;HGNC:10588;HGNC:4030;HGNC:2159;HGNC:4328;HGNC:4571;HGNC:4572;HGNC:4586;HGNC:5286;HGNC:4507;HGNC:1950;HGNC:1952;HGNC:4485;HGNC:1183;HGNC:3166;HGNC:13830;HGNC:6470	KCNA4;KCNC2;KCNA3;EPHA4;KCNJ3;KCNJ6;EFNB3;SCN2A;FXYD6;CNR1;GLRA3;GRIA1;GRIA2;GRIN2B;HTR1A;GABBR2;CHRM1;CHRM3;GPER1;ANO2;LPAR1;CNTNAP2;L1CAM	ENSG00000182255;ENSG00000166006;ENSG00000177272;ENSG00000116106;ENSG00000162989;ENSG00000157542;ENSG00000108947;ENSG00000136531;ENSG00000137726;ENSG00000118432;ENSG00000145451;ENSG00000155511;ENSG00000120251;ENSG00000273079;ENSG00000178394;ENSG00000136928;ENSG00000168539;ENSG00000133019;ENSG00000164850;ENSG00000047617;ENSG00000198121;ENSG00000174469;ENSG00000198910
SYNGO:presyn_ribosome	B10	CC	presynaptic ribosome	│ ├─ presynaptic ribosome	GO:0098793			1	52	HGNC:10353	RPL4	ENSG00000174444
SYNGO:presyn_er	B11	CC	presynaptic ER	│ └─ presynaptic ER	GO:0098793			0	2
SYNGO:presyn_er_membrane	B25	CC	presynaptic ER membrane	│ ├─ presynaptic ER membrane	SYNGO:presyn_er			0	1
SYNGO:presyn_er_membrane_integral	B37	CC	integral component of presynaptic ER membrane	│ │ └─ integral component of presynaptic ER membrane	SYNGO:presyn_er_membrane			0	1
SYNGO:presyn_ser	B26	CC	presynaptic SER	│ └─ presynaptic SER	SYNGO:presyn_er			0	1
SYNGO:presyn_ser_membrane	B38	CC	presynaptic SER membrane	│ └─ presynaptic SER membrane	SYNGO:presyn_ser			0	1
SYNGO:presyn_ser_membrane_integral	B39	CC	integral component of presynaptic SER membrane	│ └─ integral component of presynaptic SER membrane	SYNGO:presyn_ser_membrane			0	1
GO:0043083	C1	CC	synaptic cleft	├─ synaptic cleft	GO:0045202	0.18222	0.188504	3	17	HGNC:6482;HGNC:19359;HGNC:24182	LAMA2;C1QL3;C1QL1	ENSG00000196569;ENSG00000165985;ENSG00000131094
GO:0098965	C2	CC	extracellular matrix of synaptic cleft	│ └─ extracellular matrix of synaptic cleft	GO:0043083			0	4
GO:0098794	D1	CC	postsynapse	├─ postsynapse	GO:0045202	6.78607e-08	6.78607e-07	93	621	HGNC:9392;HGNC:3312;HGNC:7666;HGNC:12732;HGNC:8882;HGNC:6743;HGNC:8590;HGNC:1434;HGNC:28788;HGNC:15842;HGNC:20284;HGNC:9612;HGNC:12735;HGNC:244;HGNC:13487;HGNC:4047;HGNC:23271;HGNC:5241;HGNC:1441;HGNC:18415;HGNC:13221;HGNC:9402;HGNC:3288;HGNC:2695;HGNC:24011;HGNC:6178;HGNC:9245;HGNC:6872;HGNC:14561;HGNC:4329;HGNC:12855;HGNC:11283;HGNC:4077;HGNC:4082;HGNC:4075;HGNC:5300;HGNC:4328;HGNC:4078;HGNC:40…	PRKAR2B;ELAVL1;NCKAP1;WASF1;PFN2;CAPRIN1;PAK1;CALB1;CAMKV;ERBIN;SIPA1L1;PTK2B;WASL;ADD2;VPS35;FZD9;RGS7BP;HSPA8;CALD1;HIP1R;BCL11A;PRKCG;EIF4EBP1;DBN1;ABI2;ITPKA;PPFIA1;MAPK10;ARHGEF9;GLRB;YWHAZ;SRC;GABRA3;GABRB2;GABRA1;HTR5A;GLRA3;GABRA4;GABRB3;GABRG2;KCND2;CDH10;LRRTM1;LRRTM2;KCNB1;PAK3;EGLN1;RPL4;ABL1;FRMPD4;DLG5;AKAP5;DLGAP1;DLG3;TANC1;TANC2;DNM2;CNKSR2;NPTN;EFNB3;LRRTM3;GRIA1;PLPPR4;GRIA2;GR…	ENSG00000005249;ENSG00000066044;ENSG00000061676;ENSG00000112290;ENSG00000070087;ENSG00000135387;ENSG00000149269;ENSG00000104327;ENSG00000164076;ENSG00000112851;ENSG00000197555;ENSG00000120899;ENSG00000106299;ENSG00000075340;ENSG00000069329;ENSG00000188763;ENSG00000186479;ENSG00000109971;ENSG00000122786;ENSG00000130787;ENSG00000119866;ENSG00000126583;ENSG00000187840;ENSG00000113758;ENSG00000138443…
GO:0099524	D2	CC	postsynaptic cytosol	│ ├─ postsynaptic cytosol	GO:0098794	0.179946	0.188504	4	26	HGNC:9402;HGNC:1434;HGNC:3288;HGNC:2695	PRKCG;CALB1;EIF4EBP1;DBN1	ENSG00000126583;ENSG00000104327;ENSG00000187840;ENSG00000113758
GO:0099571	D3	CC	postsynaptic cytoskeleton	│ ├─ postsynaptic cytoskeleton	GO:0098794	0.282944		3	22	HGNC:2695;HGNC:24011;HGNC:6178	DBN1;ABI2;ITPKA	ENSG00000113758;ENSG00000138443;ENSG00000137825
GO:0099160	D12	CC	postsynaptic intermediate filament cytoskeleton	│ │ ├─ postsynaptic intermediate filament cytoskeleton	GO:0099571			0	3
GO:0098871	D13	CC	postsynaptic actin cytoskeleton	│ │ ├─ postsynaptic actin cytoskeleton	GO:0099571	0.18222	0.188504	3	17	HGNC:2695;HGNC:24011;HGNC:6178	DBN1;ABI2;ITPKA	ENSG00000113758;ENSG00000138443;ENSG00000137825
GO:0150050	D14	CC	postsynaptic septin cytoskeleton	│ │ ├─ postsynaptic septin cytoskeleton	GO:0099571			0	1
GO:0099189	D15	CC	postsynaptic spectrin-associated cytoskeleton	│ │ └─ postsynaptic spectrin-associated cytoskeleton	GO:0099571			0	1
GO:0097444	D4	CC	spine apparatus	│ ├─ spine apparatus	GO:0098794			1	7	HGNC:9245	PPFIA1	ENSG00000131626
GO:0098897	D16	CC	spine apparatus membrane	│ │ └─ spine apparatus membrane	GO:0097444			0	2
GO:0099065	D30	CC	integral component of spine apparatus membrane	│ │ └─ integral component of spine apparatus membrane	GO:0098897			0	2
GO:0150051	D5	CC	postsynaptic Golgi apparatus	│ ├─ postsynaptic Golgi apparatus	GO:0098794			1	1	HGNC:6872	MAPK10	ENSG00000109339
GO:0099572	D6	CC	postsynaptic specialization	│ ├─ postsynaptic specialization	GO:0098794	3.68815e-06	2.76611e-05	52	311	HGNC:14561;HGNC:15842;HGNC:4329;HGNC:12855;HGNC:11283;HGNC:5241;HGNC:4077;HGNC:4082;HGNC:4075;HGNC:5300;HGNC:4328;HGNC:4078;HGNC:4083;HGNC:4087;HGNC:6238;HGNC:1749;HGNC:19408;HGNC:19409;HGNC:6231;HGNC:8590;HGNC:8592;HGNC:1232;HGNC:10353;HGNC:2695;HGNC:76;HGNC:29007;HGNC:2904;HGNC:375;HGNC:2905;HGNC:2902;HGNC:29364;HGNC:30212;HGNC:2974;HGNC:9612;HGNC:23271;HGNC:19701;HGNC:17867;HGNC:3228;HGNC:1941…	ARHGEF9;ERBIN;GLRB;YWHAZ;SRC;HSPA8;GABRA3;GABRB2;GABRA1;HTR5A;GLRA3;GABRA4;GABRB3;GABRG2;KCND2;CDH10;LRRTM1;LRRTM2;KCNB1;PAK1;PAK3;EGLN1;RPL4;DBN1;ABL1;FRMPD4;DLG5;AKAP5;DLGAP1;DLG3;TANC1;TANC2;DNM2;PTK2B;RGS7BP;CNKSR2;NPTN;EFNB3;LRRTM3;GRIA1;PLPPR4;GRIA2;GRIN2B;CACNG2;CACNG3;SHISA9;PTPRO;CHRM1;CHRM3;VDAC1;SEMA4B;NETO2	ENSG00000131089;ENSG00000112851;ENSG00000109738;ENSG00000164924;ENSG00000197122;ENSG00000109971;ENSG00000011677;ENSG00000145864;ENSG00000022355;ENSG00000157219;ENSG00000145451;ENSG00000109158;ENSG00000166206;ENSG00000113327;ENSG00000184408;ENSG00000040731;ENSG00000162951;ENSG00000146006;ENSG00000158445;ENSG00000149269;ENSG00000077264;ENSG00000135766;ENSG00000174444;ENSG00000113758;ENSG00000097007…
GO:0099091	D17	CC	postsynaptic specialization, intracellular component	│ │ ├─ postsynaptic specialization, intracellular component	GO:0099572			1	9	HGNC:11283	SRC	ENSG00000197122
GO:0099634	D18	CC	postsynaptic specialization membrane	│ │ ├─ postsynaptic specialization membrane	GO:0099572	8.11805e-05	0.000347917	14	45	HGNC:5241;HGNC:4077;HGNC:4082;HGNC:4075;HGNC:5300;HGNC:4328;HGNC:4078;HGNC:4083;HGNC:4087;HGNC:6238;HGNC:1749;HGNC:19408;HGNC:19409;HGNC:6231	HSPA8;GABRA3;GABRB2;GABRA1;HTR5A;GLRA3;GABRA4;GABRB3;GABRG2;KCND2;CDH10;LRRTM1;LRRTM2;KCNB1	ENSG00000109971;ENSG00000011677;ENSG00000145864;ENSG00000022355;ENSG00000157219;ENSG00000145451;ENSG00000109158;ENSG00000166206;ENSG00000113327;ENSG00000184408;ENSG00000040731;ENSG00000162951;ENSG00000146006;ENSG00000158445
GO:0098892	D31	CC	extrinsic component of postsynaptic specialization membrane	│ │ │ ├─ extrinsic component of postsynaptic specialization membrane	GO:0099634			0	2
GO:0099060	D32	CC	integral component of postsynaptic specialization membrane	│ │ │ └─ integral component of postsynaptic specialization membrane	GO:0099634	0.000123614	0.000370843	13	41	HGNC:4077;HGNC:4082;HGNC:4075;HGNC:5300;HGNC:4328;HGNC:4078;HGNC:4083;HGNC:4087;HGNC:6238;HGNC:1749;HGNC:19408;HGNC:19409;HGNC:6231	GABRA3;GABRB2;GABRA1;HTR5A;GLRA3;GABRA4;GABRB3;GABRG2;KCND2;CDH10;LRRTM1;LRRTM2;KCNB1	ENSG00000011677;ENSG00000145864;ENSG00000022355;ENSG00000157219;ENSG00000145451;ENSG00000109158;ENSG00000166206;ENSG00000113327;ENSG00000184408;ENSG00000040731;ENSG00000162951;ENSG00000146006;ENSG00000158445
GO:0014069	D19	CC	postsynaptic density	│ │ ├─ postsynaptic density	GO:0099572	0.00245268	0.00459878	35	251	HGNC:8590;HGNC:8592;HGNC:1232;HGNC:10353;HGNC:2695;HGNC:5241;HGNC:76;HGNC:29007;HGNC:2904;HGNC:375;HGNC:2905;HGNC:2902;HGNC:29364;HGNC:30212;HGNC:2974;HGNC:9612;HGNC:23271;HGNC:19701;HGNC:17867;HGNC:3228;HGNC:19409;HGNC:19410;HGNC:4571;HGNC:23496;HGNC:4572;HGNC:4586;HGNC:1406;HGNC:1407;HGNC:37231;HGNC:9678;HGNC:1950;HGNC:1952;HGNC:12669;HGNC:10730;HGNC:14644	PAK1;PAK3;EGLN1;RPL4;DBN1;HSPA8;ABL1;FRMPD4;DLG5;AKAP5;DLGAP1;DLG3;TANC1;TANC2;DNM2;PTK2B;RGS7BP;CNKSR2;NPTN;EFNB3;LRRTM2;LRRTM3;GRIA1;PLPPR4;GRIA2;GRIN2B;CACNG2;CACNG3;SHISA9;PTPRO;CHRM1;CHRM3;VDAC1;SEMA4B;NETO2	ENSG00000149269;ENSG00000077264;ENSG00000135766;ENSG00000174444;ENSG00000113758;ENSG00000109971;ENSG00000097007;ENSG00000169933;ENSG00000151208;ENSG00000179841;ENSG00000170579;ENSG00000082458;ENSG00000115183;ENSG00000170921;ENSG00000079805;ENSG00000120899;ENSG00000186479;ENSG00000149970;ENSG00000156642;ENSG00000108947;ENSG00000146006;ENSG00000198739;ENSG00000155511;ENSG00000117600;ENSG00000120251…
GO:0099092	D33	CC	postsynaptic density, intracellular component	│ │ │ ├─ postsynaptic density, intracellular component	GO:0014069	0.0685884	0.0894631	7	42	HGNC:375;HGNC:2905;HGNC:2902;HGNC:29364;HGNC:30212;HGNC:2974;HGNC:9612	AKAP5;DLGAP1;DLG3;TANC1;TANC2;DNM2;PTK2B	ENSG00000179841;ENSG00000170579;ENSG00000082458;ENSG00000115183;ENSG00000170921;ENSG00000079805;ENSG00000120899
GO:0098839	D34	CC	postsynaptic density membrane	│ │ │ └─ postsynaptic density membrane	GO:0014069	0.00133791	0.00267583	19	101	HGNC:23271;HGNC:19701;HGNC:17867;HGNC:3228;HGNC:19409;HGNC:19410;HGNC:4571;HGNC:23496;HGNC:4572;HGNC:4586;HGNC:1406;HGNC:1407;HGNC:37231;HGNC:9678;HGNC:1950;HGNC:1952;HGNC:12669;HGNC:10730;HGNC:14644	RGS7BP;CNKSR2;NPTN;EFNB3;LRRTM2;LRRTM3;GRIA1;PLPPR4;GRIA2;GRIN2B;CACNG2;CACNG3;SHISA9;PTPRO;CHRM1;CHRM3;VDAC1;SEMA4B;NETO2	ENSG00000186479;ENSG00000149970;ENSG00000156642;ENSG00000108947;ENSG00000146006;ENSG00000198739;ENSG00000155511;ENSG00000117600;ENSG00000120251;ENSG00000273079;ENSG00000166862;ENSG00000006116;ENSG00000237515;ENSG00000151490;ENSG00000168539;ENSG00000133019;ENSG00000213585;ENSG00000185033;ENSG00000171208
GO:0099031	D40	CC	anchored component of postsynaptic density membrane	│ │ │ ├─ anchored component of postsynaptic density membrane	GO:0098839			1	7	HGNC:23271	RGS7BP	ENSG00000186479
GO:0099147	D41	CC	extrinsic component of postsynaptic density membrane	│ │ │ ├─ extrinsic component of postsynaptic density membrane	GO:0098839			1	7	HGNC:19701	CNKSR2	ENSG00000149970
GO:0099061	D42	CC	integral component of postsynaptic density membrane	│ │ │ └─ integral component of postsynaptic density membrane	GO:0098839	0.00093932	0.00201283	17	82	HGNC:17867;HGNC:3228;HGNC:19409;HGNC:19410;HGNC:4571;HGNC:23496;HGNC:4572;HGNC:4586;HGNC:1406;HGNC:1407;HGNC:37231;HGNC:9678;HGNC:1950;HGNC:1952;HGNC:12669;HGNC:10730;HGNC:14644	NPTN;EFNB3;LRRTM2;LRRTM3;GRIA1;PLPPR4;GRIA2;GRIN2B;CACNG2;CACNG3;SHISA9;PTPRO;CHRM1;CHRM3;VDAC1;SEMA4B;NETO2	ENSG00000156642;ENSG00000108947;ENSG00000146006;ENSG00000198739;ENSG00000155511;ENSG00000117600;ENSG00000120251;ENSG00000273079;ENSG00000166862;ENSG00000006116;ENSG00000237515;ENSG00000151490;ENSG00000168539;ENSG00000133019;ENSG00000213585;ENSG00000185033;ENSG00000171208
GO:0099629	D20	CC	postsynaptic specialization of symmetric synapse	│ │ └─ postsynaptic specialization of symmetric synapse	GO:0099572			0	3
GO:0098843	D7	CC	postsynaptic endocytic zone	│ ├─ postsynaptic endocytic zone	GO:0098794			2	8	HGNC:17938;HGNC:2090	CALY;CLTA	ENSG00000130643;ENSG00000122705
GO:0098844	D21	CC	postsynaptic endocytic zone membrane	│ │ └─ postsynaptic endocytic zone membrane	GO:0098843			0	2
GO:0098845	D8	CC	postsynaptic endosome	│ ├─ postsynaptic endosome	GO:0098794			0	12
GO:0098895	D22	CC	postsynaptic endosome membrane	│ │ ├─ postsynaptic endosome membrane	GO:0098845			0	2
GO:0098999	D35	CC	extrinsic component of postsynaptic endosome membrane	│ │ │ └─ extrinsic component of postsynaptic endosome membrane	GO:0098895			0	1
GO:0098842	D23	CC	postsynaptic early endosome	│ │ ├─ postsynaptic early endosome	GO:0098845			0	1
GO:0098896	D36	CC	postsynaptic early endosome membrane	│ │ │ └─ postsynaptic early endosome membrane	GO:0098842			0	1
GO:0098998	D43	CC	extrinsic component of postsynaptic early endosome membrane	│ │ │ └─ extrinsic component of postsynaptic early endosome membrane	GO:0098896			0	1
GO:0098837	D24	CC	postsynaptic recycling endosome	│ │ └─ postsynaptic recycling endosome	GO:0098845			0	5
GO:0098944	D37	CC	postsynaptic recycling endosome membrane	│ │ └─ postsynaptic recycling endosome membrane	GO:0098837			0	4
GO:0099033	D44	CC	anchored component of postsynaptic recycling endosome membrane	│ │ └─ anchored component of postsynaptic recycling endosome membrane	GO:0098944			0	2
GO:0045211	D9	CC	postsynaptic membrane	│ ├─ postsynaptic membrane	GO:0098794	7.63246e-05	0.000347917	24	114	HGNC:2695;HGNC:4913;HGNC:1399;HGNC:6222;HGNC:6221;HGNC:4597;HGNC:3388;HGNC:4030;HGNC:19408;HGNC:11055;HGNC:11069;HGNC:1950;HGNC:4571;HGNC:4572;HGNC:4507;HGNC:18582;HGNC:6153;HGNC:6238;HGNC:4083;HGNC:13943;HGNC:8660;HGNC:4485;HGNC:4845;HGNC:3166	DBN1;HIP1;CACNA2D1;KCNA4;KCNA3;GRM5;EPHA4;FXYD6;LRRTM1;SLC6A8;SLC8A2;CHRM1;GRIA1;GRIA2;GABBR2;ADGRL2;ITGB1;KCND2;GABRB3;PRRT1;PCDH8;GPER1;HCN1;LPAR1	ENSG00000113758;ENSG00000127946;ENSG00000153956;ENSG00000182255;ENSG00000177272;ENSG00000168959;ENSG00000116106;ENSG00000137726;ENSG00000162951;ENSG00000130821;ENSG00000118160;ENSG00000168539;ENSG00000155511;ENSG00000120251;ENSG00000136928;ENSG00000117114;ENSG00000150093;ENSG00000184408;ENSG00000166206;ENSG00000204314;ENSG00000136099;ENSG00000164850;ENSG00000164588;ENSG00000198121
GO:0099025	D25	CC	anchored component of postsynaptic membrane	│ │ ├─ anchored component of postsynaptic membrane	GO:0045211			1	3	HGNC:1399	CACNA2D1	ENSG00000153956
GO:0098890	D26	CC	extrinsic component of postsynaptic membrane	│ │ ├─ extrinsic component of postsynaptic membrane	GO:0045211			0	7
GO:0099055	D27	CC	integral component of postsynaptic membrane	│ │ └─ integral component of postsynaptic membrane	GO:0045211	0.00014977	0.000408463	21	97	HGNC:6222;HGNC:6221;HGNC:4597;HGNC:3388;HGNC:4030;HGNC:19408;HGNC:11055;HGNC:11069;HGNC:1950;HGNC:4571;HGNC:4572;HGNC:4507;HGNC:18582;HGNC:6153;HGNC:6238;HGNC:4083;HGNC:13943;HGNC:8660;HGNC:4485;HGNC:4845;HGNC:3166	KCNA4;KCNA3;GRM5;EPHA4;FXYD6;LRRTM1;SLC6A8;SLC8A2;CHRM1;GRIA1;GRIA2;GABBR2;ADGRL2;ITGB1;KCND2;GABRB3;PRRT1;PCDH8;GPER1;HCN1;LPAR1	ENSG00000182255;ENSG00000177272;ENSG00000168959;ENSG00000116106;ENSG00000137726;ENSG00000162951;ENSG00000130821;ENSG00000118160;ENSG00000168539;ENSG00000155511;ENSG00000120251;ENSG00000136928;ENSG00000117114;ENSG00000150093;ENSG00000184408;ENSG00000166206;ENSG00000204314;ENSG00000136099;ENSG00000164850;ENSG00000164588;ENSG00000198121
SYNGO:postsyn_ribosome	D10	CC	postsynaptic ribosome	│ ├─ postsynaptic ribosome	GO:0098794			1	70	HGNC:10353	RPL4	ENSG00000174444
SYNGO:postsyn_er	D11	CC	postsynaptic ER	│ └─ postsynaptic ER	GO:0098794			0	6
SYNGO:postsyn_er_membrane	D28	CC	postsynaptic ER membrane	│ ├─ postsynaptic ER membrane	SYNGO:postsyn_er			0	1
SYNGO:postsyn_er_membrane_integral	D38	CC	integral component of postsynaptic ER membrane	│ │ └─ integral component of postsynaptic ER membrane	SYNGO:postsyn_er_membrane			0	1
SYNGO:postsyn_ser	D29	CC	postsynaptic SER	│ └─ postsynaptic SER	SYNGO:postsyn_er			0	4
SYNGO:postsyn_ser_membrane	D39	CC	postsynaptic SER membrane	│ └─ postsynaptic SER membrane	SYNGO:postsyn_ser			0	1
SYNGO:postsyn_ser_membrane_integral	D45	CC	integral component of postsynaptic SER membrane	│ └─ integral component of postsynaptic SER membrane	SYNGO:postsyn_ser_membrane			0	1
GO:0099544	E1	CC	extrasynaptic space	└─ extrasynaptic space	GO:0045202			0	6
GO:0098966	E2	CC	perisynaptic extracellular matrix	└─ perisynaptic extracellular matrix	GO:0099544			0	5
SYNGO:synprocess		BP	process in the synapse	process in the synapse		1.37329e-17	7.41576e-16	154	874	HGNC:2159;HGNC:16874;HGNC:1434;HGNC:1402;HGNC:30339;HGNC:4571;HGNC:4572;HGNC:4075;HGNC:4077;HGNC:4082;HGNC:4586;HGNC:6284;HGNC:6222;HGNC:6234;HGNC:6264;HGNC:6267;HGNC:10588;HGNC:4845;HGNC:19679;HGNC:11494;HGNC:11495;HGNC:11501;HGNC:3166;HGNC:9317;HGNC:2987;HGNC:24011;HGNC:2985;HGNC:11509;HGNC:9402;HGNC:30757;HGNC:5289;HGNC:11444;HGNC:20566;HGNC:16704;HGNC:11018;HGNC:851;HGNC:854;HGNC:856;HGNC:135…	CNR1;SV2B;CALB1;CACNB2;RIMBP2;GRIA1;GRIA2;GABRA1;GABRA3;GABRB2;GRIN2B;KCNMA1;KCNA4;KCNC2;KCNJ3;KCNJ6;SCN2A;HCN1;AAK1;SYN1;SYN2;SYNGR3;LPAR1;PPP3R1;DOCK1;ABI2;DOC2A;SYT1;PRKCG;STXBP5L;HTR1D;STXBP1;SV2A;SLC17A7;SLC32A1;ATP6V1A;ATP6V1B2;ATP6V1C1;ATP6V1D;ATP6V1F;ATP6V1H;RAB27B;DNM1;AMPH;AP2M1;DNM2;SNCA;PPP3CB;VPS35;VPS29;SLC2A4;SYNJ1;HSPA8;SYT10;PRKCE;TBC1D2;FZD9;SLC8A2;CHRM1;RGS7BP;GLRB;GABRB3;GABRA…	ENSG00000118432;ENSG00000185518;ENSG00000104327;ENSG00000165995;ENSG00000060709;ENSG00000155511;ENSG00000120251;ENSG00000022355;ENSG00000011677;ENSG00000145864;ENSG00000273079;ENSG00000156113;ENSG00000182255;ENSG00000166006;ENSG00000162989;ENSG00000157542;ENSG00000136531;ENSG00000164588;ENSG00000115977;ENSG00000008056;ENSG00000157152;ENSG00000127561;ENSG00000198121;ENSG00000221823;ENSG00000150760…
SYNGO:presynprocess	F1	BP	process in the presynapse	├─ process in the presynapse	SYNGO:synprocess	2.59965e-09	7.01906e-08	56	269	HGNC:2159;HGNC:16874;HGNC:1434;HGNC:1402;HGNC:30339;HGNC:4571;HGNC:4572;HGNC:4075;HGNC:4077;HGNC:4082;HGNC:4586;HGNC:6284;HGNC:6222;HGNC:6234;HGNC:6264;HGNC:6267;HGNC:10588;HGNC:4845;HGNC:19679;HGNC:11494;HGNC:11495;HGNC:11501;HGNC:3166;HGNC:9317;HGNC:2987;HGNC:24011;HGNC:2985;HGNC:11509;HGNC:9402;HGNC:30757;HGNC:5289;HGNC:11444;HGNC:20566;HGNC:16704;HGNC:11018;HGNC:851;HGNC:854;HGNC:856;HGNC:135…	CNR1;SV2B;CALB1;CACNB2;RIMBP2;GRIA1;GRIA2;GABRA1;GABRA3;GABRB2;GRIN2B;KCNMA1;KCNA4;KCNC2;KCNJ3;KCNJ6;SCN2A;HCN1;AAK1;SYN1;SYN2;SYNGR3;LPAR1;PPP3R1;DOCK1;ABI2;DOC2A;SYT1;PRKCG;STXBP5L;HTR1D;STXBP1;SV2A;SLC17A7;SLC32A1;ATP6V1A;ATP6V1B2;ATP6V1C1;ATP6V1D;ATP6V1F;ATP6V1H;RAB27B;DNM1;AMPH;AP2M1;DNM2;SNCA;PPP3CB;VPS35;VPS29;SLC2A4;SYNJ1;HSPA8;SYT10;PRKCE;TBC1D2	ENSG00000118432;ENSG00000185518;ENSG00000104327;ENSG00000165995;ENSG00000060709;ENSG00000155511;ENSG00000120251;ENSG00000022355;ENSG00000011677;ENSG00000145864;ENSG00000273079;ENSG00000156113;ENSG00000182255;ENSG00000166006;ENSG00000162989;ENSG00000157542;ENSG00000136531;ENSG00000164588;ENSG00000115977;ENSG00000008056;ENSG00000157152;ENSG00000127561;ENSG00000198121;ENSG00000221823;ENSG00000150760…
GO:0099509	F2	BP	regulation of presynaptic cytosolic calcium levels	│ ├─ regulation of presynaptic cytosolic calcium levels	SYNGO:presynprocess	0.0943195	0.138863	5	28	HGNC:2159;HGNC:16874;HGNC:1434;HGNC:1402;HGNC:30339	CNR1;SV2B;CALB1;CACNB2;RIMBP2	ENSG00000118432;ENSG00000185518;ENSG00000104327;ENSG00000165995;ENSG00000060709
GO:1905056	F11	BP	ATPase-coupled calcium ion transmembrane transporter activity involved in regulation of presynaptic cytosolic calcium levels	│ │ ├─ ATPase-coupled calcium ion transmembrane transporter activity involved in regulation of presynaptic cytosolic calcium levels	GO:0099509			0	1
GO:0099534	F12	BP	calcium ion binding involved in regulation of presynaptic cytosolic calcium levels	│ │ ├─ calcium ion binding involved in regulation of presynaptic cytosolic calcium levels	GO:0099509			1	2	HGNC:1434	CALB1	ENSG00000104327
GO:0099626	F13	BP	voltage-gated calcium channel activity involved in regulation of presynaptic cytosolic calcium levels	│ │ └─ voltage-gated calcium channel activity involved in regulation of presynaptic cytosolic calcium levels	GO:0099509			2	9	HGNC:1402;HGNC:30339	CACNB2;RIMBP2	ENSG00000165995;ENSG00000060709
GO:0099505	F3	BP	regulation of presynaptic membrane potential	│ ├─ regulation of presynaptic membrane potential	SYNGO:presynprocess	6.64095e-05	0.000597686	14	44	HGNC:30339;HGNC:4571;HGNC:4572;HGNC:4075;HGNC:4077;HGNC:4082;HGNC:4586;HGNC:6284;HGNC:6222;HGNC:6234;HGNC:6264;HGNC:6267;HGNC:10588;HGNC:4845	RIMBP2;GRIA1;GRIA2;GABRA1;GABRA3;GABRB2;GRIN2B;KCNMA1;KCNA4;KCNC2;KCNJ3;KCNJ6;SCN2A;HCN1	ENSG00000060709;ENSG00000155511;ENSG00000120251;ENSG00000022355;ENSG00000011677;ENSG00000145864;ENSG00000273079;ENSG00000156113;ENSG00000182255;ENSG00000166006;ENSG00000162989;ENSG00000157542;ENSG00000136531;ENSG00000164588
GO:0099507	F14	BP	ligand-gated ion channel activity involved in regulation of presynaptic membrane potential	│ │ ├─ ligand-gated ion channel activity involved in regulation of presynaptic membrane potential	GO:0099505	0.00664205	0.0235803	7	24	HGNC:4571;HGNC:4572;HGNC:4075;HGNC:4077;HGNC:4082;HGNC:4586;HGNC:6284	GRIA1;GRIA2;GABRA1;GABRA3;GABRB2;GRIN2B;KCNMA1	ENSG00000155511;ENSG00000120251;ENSG00000022355;ENSG00000011677;ENSG00000145864;ENSG00000273079;ENSG00000156113
GO:0099508	F15	BP	voltage-gated ion channel activity involved in regulation of presynaptic membrane potential	│ │ ├─ voltage-gated ion channel activity involved in regulation of presynaptic membrane potential	GO:0099505	0.00558514	0.0215427	6	17	HGNC:6222;HGNC:6234;HGNC:6264;HGNC:6267;HGNC:10588;HGNC:30339	KCNA4;KCNC2;KCNJ3;KCNJ6;SCN2A;RIMBP2	ENSG00000182255;ENSG00000166006;ENSG00000162989;ENSG00000157542;ENSG00000136531;ENSG00000060709
GO:0150047	F16	BP	G protein-coupled neurotransmitter receptor activity involved in regulation of presynaptic membrane potential	│ │ ├─ G protein-coupled neurotransmitter receptor activity involved in regulation of presynaptic membrane potential	GO:0099505			0	2
GO:0140232	F17	BP	intracellular cAMP-activated cation channel activity involved in regulation of presynaptic membrane potential	│ │ └─ intracellular cAMP-activated cation channel activity involved in regulation of presynaptic membrane potential	GO:0099505			1	1	HGNC:4845	HCN1	ENSG00000164588
GO:0140238	F4	BP	presynaptic endocytosis	│ ├─ presynaptic endocytosis	SYNGO:presynprocess			1	3	HGNC:19679	AAK1	ENSG00000115977
GO:0099504	F5	BP	synaptic vesicle cycle	│ ├─ synaptic vesicle cycle	SYNGO:presynprocess	1.00128e-05	0.000108139	36	189	HGNC:11494;HGNC:11495;HGNC:11501;HGNC:3166;HGNC:9317;HGNC:2987;HGNC:24011;HGNC:2985;HGNC:11509;HGNC:30339;HGNC:9402;HGNC:30757;HGNC:5289;HGNC:16874;HGNC:11444;HGNC:20566;HGNC:16704;HGNC:11018;HGNC:851;HGNC:854;HGNC:856;HGNC:13527;HGNC:16832;HGNC:18303;HGNC:9767;HGNC:2972;HGNC:471;HGNC:564;HGNC:2974;HGNC:11138;HGNC:9315;HGNC:13487;HGNC:14340;HGNC:11009;HGNC:11503;HGNC:5241	SYN1;SYN2;SYNGR3;LPAR1;PPP3R1;DOCK1;ABI2;DOC2A;SYT1;RIMBP2;PRKCG;STXBP5L;HTR1D;SV2B;STXBP1;SV2A;SLC17A7;SLC32A1;ATP6V1A;ATP6V1B2;ATP6V1C1;ATP6V1D;ATP6V1F;ATP6V1H;RAB27B;DNM1;AMPH;AP2M1;DNM2;SNCA;PPP3CB;VPS35;VPS29;SLC2A4;SYNJ1;HSPA8	ENSG00000008056;ENSG00000157152;ENSG00000127561;ENSG00000198121;ENSG00000221823;ENSG00000150760;ENSG00000138443;ENSG00000149927;ENSG00000067715;ENSG00000060709;ENSG00000126583;ENSG00000145087;ENSG00000179546;ENSG00000185518;ENSG00000136854;ENSG00000159164;ENSG00000104888;ENSG00000101438;ENSG00000114573;ENSG00000147416;ENSG00000155097;ENSG00000100554;ENSG00000128524;ENSG00000047249;ENSG00000041353…
GO:0098693	F18	BP	regulation of synaptic vesicle cycle	│ │ ├─ regulation of synaptic vesicle cycle	GO:0099504	0.150512	0.202588	4	24	HGNC:11494;HGNC:11501;HGNC:3166;HGNC:9317	SYN1;SYNGR3;LPAR1;PPP3R1	ENSG00000008056;ENSG00000127561;ENSG00000198121;ENSG00000221823
GO:0097091	F19	BP	synaptic vesicle clustering	│ │ ├─ synaptic vesicle clustering	GO:0099504	0.0667151	0.112582	3	10	HGNC:2987;HGNC:11495;HGNC:24011	DOCK1;SYN2;ABI2	ENSG00000150760;ENSG00000157152;ENSG00000138443
GO:0099532	F20	BP	synaptic vesicle endosomal processing	│ │ ├─ synaptic vesicle endosomal processing	GO:0099504			0	10
GO:0016182	F29	BP	synaptic vesicle budding from endosome	│ │ │ ├─ synaptic vesicle budding from endosome	GO:0099532			0	4
GO:0016189	F30	BP	synaptic vesicle to endosome fusion	│ │ │ └─ synaptic vesicle to endosome fusion	GO:0099532			0	4
GO:0016079	F21	BP	synaptic vesicle exocytosis	│ │ ├─ synaptic vesicle exocytosis	GO:0099504	0.153817	0.202588	9	73	HGNC:2985;HGNC:11509;HGNC:30339;HGNC:9402;HGNC:30757;HGNC:5289;HGNC:16874;HGNC:11444;HGNC:20566	DOC2A;SYT1;RIMBP2;PRKCG;STXBP5L;HTR1D;SV2B;STXBP1;SV2A	ENSG00000149927;ENSG00000067715;ENSG00000060709;ENSG00000126583;ENSG00000145087;ENSG00000179546;ENSG00000185518;ENSG00000136854;ENSG00000159164
GO:0099502	F31	BP	calcium-dependent activation of synaptic vesicle fusion	│ │ │ ├─ calcium-dependent activation of synaptic vesicle fusion	GO:0016079	0.110918	0.15762	3	13	HGNC:2985;HGNC:11509;HGNC:30339	DOC2A;SYT1;RIMBP2	ENSG00000149927;ENSG00000067715;ENSG00000060709
GO:0150037	F41	BP	regulation of calcium-dependent activation of synaptic vesicle fusion	│ │ │ │ └─ regulation of calcium-dependent activation of synaptic vesicle fusion	GO:0099502			1	7	HGNC:30339	RIMBP2	ENSG00000060709
GO:2000300	F32	BP	regulation of synaptic vesicle exocytosis	│ │ │ ├─ regulation of synaptic vesicle exocytosis	GO:0016079	0.328567	0.354852	4	35	HGNC:9402;HGNC:30757;HGNC:5289;HGNC:16874	PRKCG;STXBP5L;HTR1D;SV2B	ENSG00000126583;ENSG00000145087;ENSG00000179546;ENSG00000185518
GO:0016081	F33	BP	synaptic vesicle docking	│ │ │ ├─ synaptic vesicle docking	GO:0016079			0	8
GO:0099148	F42	BP	regulation of synaptic vesicle docking	│ │ │ │ └─ regulation of synaptic vesicle docking	GO:0016081			0	3
GO:0031629	F34	BP	synaptic vesicle fusion to presynaptic active zone membrane	│ │ │ ├─ synaptic vesicle fusion to presynaptic active zone membrane	GO:0016079			0	8
GO:0031630	F43	BP	regulation of synaptic vesicle fusion to presynaptic active zone membrane	│ │ │ │ └─ regulation of synaptic vesicle fusion to presynaptic active zone membrane	GO:0031629			0	7
GO:0016082	F35	BP	synaptic vesicle priming	│ │ │ └─ synaptic vesicle priming	GO:0016079			2	13	HGNC:11444;HGNC:20566	STXBP1;SV2A	ENSG00000136854;ENSG00000159164
GO:0010807	F44	BP	regulation of synaptic vesicle priming	│ │ │ └─ regulation of synaptic vesicle priming	GO:0016082			0	3
GO:0098700	F22	BP	synaptic vesicle neurotransmitter loading	│ │ ├─ synaptic vesicle neurotransmitter loading	GO:0099504			2	8	HGNC:16704;HGNC:11018	SLC17A7;SLC32A1	ENSG00000104888;ENSG00000101438
GO:0099162	F36	BP	regulation of synaptic vesicle neurotransmitter loading	│ │ │ └─ regulation of synaptic vesicle neurotransmitter loading	GO:0098700			0	2
GO:0099180	F23	BP	zinc ion import into synaptic vesicle	│ │ ├─ zinc ion import into synaptic vesicle	GO:0099504			0	2
GO:0097401	F24	BP	synaptic vesicle proton loading	│ │ ├─ synaptic vesicle proton loading	GO:0099504	0.00698676	0.0235803	6	18	HGNC:851;HGNC:854;HGNC:856;HGNC:13527;HGNC:16832;HGNC:18303	ATP6V1A;ATP6V1B2;ATP6V1C1;ATP6V1D;ATP6V1F;ATP6V1H	ENSG00000114573;ENSG00000147416;ENSG00000155097;ENSG00000100554;ENSG00000128524;ENSG00000047249
GO:1901546	F37	BP	regulation of proton loading	│ │ │ └─ regulation of proton loading	GO:0097401			0	1
GO:0048488	F25	BP	synaptic vesicle endocytosis	│ │ └─ synaptic vesicle endocytosis	GO:0099504	0.0023787	0.0107042	12	52	HGNC:9767;HGNC:2972;HGNC:471;HGNC:564;HGNC:2974;HGNC:11138;HGNC:9315;HGNC:13487;HGNC:14340;HGNC:11009;HGNC:11503;HGNC:5241	RAB27B;DNM1;AMPH;AP2M1;DNM2;SNCA;PPP3CB;VPS35;VPS29;SLC2A4;SYNJ1;HSPA8	ENSG00000041353;ENSG00000106976;ENSG00000078053;ENSG00000161203;ENSG00000079805;ENSG00000145335;ENSG00000107758;ENSG00000069329;ENSG00000111237;ENSG00000181856;ENSG00000159082;ENSG00000109971
GO:1900242	F38	BP	regulation of synaptic vesicle endocytosis	│ │ ├─ regulation of synaptic vesicle endocytosis	GO:0048488	0.18222	0.22792	3	17	HGNC:9315;HGNC:13487;HGNC:14340	PPP3CB;VPS35;VPS29	ENSG00000107758;ENSG00000069329;ENSG00000111237
GO:0016185	F39	BP	synaptic vesicle budding from presynaptic endocytic zone membrane	│ │ ├─ synaptic vesicle budding from presynaptic endocytic zone membrane	GO:0048488			1	1	HGNC:11009	SLC2A4	ENSG00000181856
GO:0098694	F45	BP	regulation of synaptic vesicle budding from presynaptic endocytic zone membrane	│ │ │ └─ regulation of synaptic vesicle budding from presynaptic endocytic zone membrane	GO:0016185			1	1	HGNC:11009	SLC2A4	ENSG00000181856
GO:0016191	F40	BP	synaptic vesicle uncoating	│ │ └─ synaptic vesicle uncoating	GO:0048488			2	3	HGNC:11503;HGNC:5241	SYNJ1;HSPA8	ENSG00000159082;ENSG00000109971
GO:0099525	F6	BP	presynaptic dense core vesicle exocytosis	│ ├─ presynaptic dense core vesicle exocytosis	SYNGO:presynprocess	0.00862612	0.0258784	6	19	HGNC:19266;HGNC:2972;HGNC:2974;HGNC:11444;HGNC:9401;HGNC:18026	SYT10;DNM1;DNM2;STXBP1;PRKCE;TBC1D2	ENSG00000110975;ENSG00000106976;ENSG00000079805;ENSG00000136854;ENSG00000171132;ENSG00000095383
GO:0099161	F26	BP	regulation of presynaptic dense core vesicle exocytosis	│ │ └─ regulation of presynaptic dense core vesicle exocytosis	GO:0099525			2	9	HGNC:9401;HGNC:18026	PRKCE;TBC1D2	ENSG00000171132;ENSG00000095383
GO:0001504	F7	BP	neurotransmitter uptake	│ ├─ neurotransmitter uptake	SYNGO:presynprocess			0	6
GO:0098810	F8	BP	neurotransmitter reuptake	│ ├─ neurotransmitter reuptake	SYNGO:presynprocess			1	10	HGNC:11501	SYNGR3	ENSG00000127561
GO:0051580	F27	BP	regulation of neurotransmitter uptake	│ │ └─ regulation of neurotransmitter uptake	GO:0098810			1	5	HGNC:11501	SYNGR3	ENSG00000127561
SYNGO:presyn_chaperoneProteinFolding	F9	BP	presynaptic chaperone-mediated protein folding	│ ├─ presynaptic chaperone-mediated protein folding	SYNGO:presynprocess			1	3	HGNC:5241	HSPA8	ENSG00000109971
GO:0098928	F10	BP	presynaptic signaling pathway	│ └─ presynaptic signaling pathway	SYNGO:presynprocess			0	1
GO:0099526	F28	BP	presynapse to nucleus signaling pathway	│ └─ presynapse to nucleus signaling pathway	GO:0098928			0	1
SYNGO:postsynprocess	G1	BP	process in the postsynapse	├─ process in the postsynapse	SYNGO:synprocess	6.4068e-07	1.15322e-05	43	218	HGNC:4047;HGNC:1434;HGNC:11069;HGNC:1950;HGNC:23271;HGNC:4845;HGNC:4586;HGNC:4571;HGNC:4329;HGNC:4572;HGNC:4075;HGNC:4083;HGNC:4077;HGNC:4078;HGNC:4082;HGNC:4087;HGNC:6238;HGNC:11283;HGNC:37231;HGNC:14644;HGNC:15842;HGNC:1362;HGNC:1406;HGNC:2902;HGNC:19694;HGNC:11329;HGNC:11079;HGNC:9245;HGNC:13830;HGNC:1407;HGNC:19359;HGNC:8590;HGNC:8592;HGNC:6153;HGNC:9944;HGNC:564;HGNC:17938;HGNC:9317;HGNC:375…	FZD9;CALB1;SLC8A2;CHRM1;RGS7BP;HCN1;GRIN2B;GRIA1;GLRB;GRIA2;GABRA1;GABRB3;GABRA3;GABRA4;GABRB2;GABRG2;KCND2;SRC;SHISA9;NETO2;ERBIN;FRRS1L;CACNG2;DLG3;STXBP4;SST;SLC9A6;PPFIA1;CNTNAP2;CACNG3;C1QL3;PAK1;PAK3;ITGB1;RDX;AP2M1;CALY;PPP3R1;AKAP5;SYNJ1;HIP1;LPAR1;TSPAN7	ENSG00000188763;ENSG00000104327;ENSG00000118160;ENSG00000168539;ENSG00000186479;ENSG00000164588;ENSG00000273079;ENSG00000155511;ENSG00000109738;ENSG00000120251;ENSG00000022355;ENSG00000166206;ENSG00000011677;ENSG00000109158;ENSG00000145864;ENSG00000113327;ENSG00000184408;ENSG00000197122;ENSG00000237515;ENSG00000171208;ENSG00000112851;ENSG00000260230;ENSG00000166862;ENSG00000082458;ENSG00000166263…
GO:0099566	G2	BP	regulation of postsynaptic cytosolic calcium levels	│ ├─ regulation of postsynaptic cytosolic calcium levels	SYNGO:postsynprocess	0.0951468	0.138863	3	12	HGNC:4047;HGNC:1434;HGNC:11069	FZD9;CALB1;SLC8A2	ENSG00000188763;ENSG00000104327;ENSG00000118160
GO:1905059	G8	BP	ATPase-coupled calcium ion transmembrane transporter activity involved in regulation of postsynaptic cytosolic calcium levels	│ │ ├─ ATPase-coupled calcium ion transmembrane transporter activity involved in regulation of postsynaptic cytosolic calcium levels	GO:0099566			0	1
GO:0099567	G9	BP	calcium ion binding involved in regulation of postsynaptic cytosolic calcium levels	│ │ ├─ calcium ion binding involved in regulation of postsynaptic cytosolic calcium levels	GO:0099566			1	1	HGNC:1434	CALB1	ENSG00000104327
GO:1905060	G10	BP	calcium:cation antiporter activity involved in regulation of postsynaptic cytosolic calcium ion levels	│ │ ├─ calcium:cation antiporter activity involved in regulation of postsynaptic cytosolic calcium ion levels	GO:0099566			1	3	HGNC:11069	SLC8A2	ENSG00000118160
GO:0098695	G11	BP	inositol 1,4,5-trisphosphate receptor activity involved in regulation of postsynaptic cytosolic calcium levels	│ │ ├─ inositol 1,4,5-trisphosphate receptor activity involved in regulation of postsynaptic cytosolic calcium levels	GO:0099566			0	1
GO:0099583	G12	BP	neurotransmitter receptor activity involved in regulation of postsynaptic cytosolic calcium levels	│ │ └─ neurotransmitter receptor activity involved in regulation of postsynaptic cytosolic calcium levels	GO:0099566			0	1
GO:0098872	G22	BP	G-protein coupled neurotransmitter receptor activity involved in regulation of postsynaptic cytosolic calcium levels	│ │ └─ G-protein coupled neurotransmitter receptor activity involved in regulation of postsynaptic cytosolic calcium levels	GO:0099583			0	1
GO:0060078	G3	BP	regulation of postsynaptic membrane potential	│ ├─ regulation of postsynaptic membrane potential	SYNGO:postsynprocess	0.000469322	0.00253434	14	55	HGNC:1950;HGNC:23271;HGNC:4845;HGNC:4586;HGNC:4571;HGNC:4329;HGNC:4572;HGNC:4075;HGNC:4083;HGNC:4077;HGNC:4078;HGNC:4082;HGNC:4087;HGNC:6238	CHRM1;RGS7BP;HCN1;GRIN2B;GRIA1;GLRB;GRIA2;GABRA1;GABRB3;GABRA3;GABRA4;GABRB2;GABRG2;KCND2	ENSG00000168539;ENSG00000186479;ENSG00000164588;ENSG00000273079;ENSG00000155511;ENSG00000109738;ENSG00000120251;ENSG00000022355;ENSG00000166206;ENSG00000011677;ENSG00000109158;ENSG00000145864;ENSG00000113327;ENSG00000184408
GO:0140233	G13	BP	intracellular cAMP-activated cation channel activity involved in regulation of postsynaptic membrane potential	│ │ ├─ intracellular cAMP-activated cation channel activity involved in regulation of postsynaptic membrane potential	GO:0060078			0	2
GO:0099579	G23	BP	G protein-coupled neurotransmitter receptor activity involved in regulation of postsynaptic membrane potential	│ │ │ └─ G protein-coupled neurotransmitter receptor activity involved in regulation of postsynaptic membrane potential	GO:0140233			0	2
GO:1904315	G14	BP	transmitter-gated ion channel activity involved in regulation of postsynaptic membrane potential	│ │ ├─ transmitter-gated ion channel activity involved in regulation of postsynaptic membrane potential	GO:0060078	0.00442187	0.0183678	10	42	HGNC:4586;HGNC:4571;HGNC:4329;HGNC:4572;HGNC:4075;HGNC:4083;HGNC:4077;HGNC:4078;HGNC:4082;HGNC:4087	GRIN2B;GRIA1;GLRB;GRIA2;GABRA1;GABRB3;GABRA3;GABRA4;GABRB2;GABRG2	ENSG00000273079;ENSG00000155511;ENSG00000109738;ENSG00000120251;ENSG00000022355;ENSG00000166206;ENSG00000011677;ENSG00000109158;ENSG00000145864;ENSG00000113327
GO:1905030	G15	BP	voltage-gated ion channel activity involved in regulation of postsynaptic membrane potential	│ │ └─ voltage-gated ion channel activity involved in regulation of postsynaptic membrane potential	GO:0060078			1	4	HGNC:6238	KCND2	ENSG00000184408
GO:0098962	G4	BP	regulation of postsynaptic neurotransmitter receptor activity	│ ├─ regulation of postsynaptic neurotransmitter receptor activity	SYNGO:postsynprocess	0.201631	0.231661	3	18	HGNC:11283;HGNC:37231;HGNC:14644	SRC;SHISA9;NETO2	ENSG00000197122;ENSG00000237515;ENSG00000171208
GO:0099072	G5	BP	regulation of postsynaptic membrane neurotransmitter receptor levels	│ ├─ regulation of postsynaptic membrane neurotransmitter receptor levels	SYNGO:postsynprocess	0.000168942	0.00114036	24	121	HGNC:15842;HGNC:1362;HGNC:1406;HGNC:2902;HGNC:19694;HGNC:11329;HGNC:11079;HGNC:9245;HGNC:13830;HGNC:1407;HGNC:19359;HGNC:14644;HGNC:8590;HGNC:8592;HGNC:6153;HGNC:9944;HGNC:564;HGNC:17938;HGNC:9317;HGNC:375;HGNC:11503;HGNC:4913;HGNC:3166;HGNC:11854	ERBIN;FRRS1L;CACNG2;DLG3;STXBP4;SST;SLC9A6;PPFIA1;CNTNAP2;CACNG3;C1QL3;NETO2;PAK1;PAK3;ITGB1;RDX;AP2M1;CALY;PPP3R1;AKAP5;SYNJ1;HIP1;LPAR1;TSPAN7	ENSG00000112851;ENSG00000260230;ENSG00000166862;ENSG00000082458;ENSG00000166263;ENSG00000157005;ENSG00000198689;ENSG00000131626;ENSG00000174469;ENSG00000006116;ENSG00000165985;ENSG00000171208;ENSG00000149269;ENSG00000077264;ENSG00000150093;ENSG00000137710;ENSG00000161203;ENSG00000130643;ENSG00000221823;ENSG00000179841;ENSG00000159082;ENSG00000127946;ENSG00000198121;ENSG00000156298
GO:0099645	G16	BP	neurotransmitter receptor localization to postsynaptic specialization membrane	│ │ ├─ neurotransmitter receptor localization to postsynaptic specialization membrane	GO:0099072	0.164306	0.21125	6	44	HGNC:1407;HGNC:1406;HGNC:19359;HGNC:14644;HGNC:8590;HGNC:8592	CACNG3;CACNG2;C1QL3;NETO2;PAK1;PAK3	ENSG00000006116;ENSG00000166862;ENSG00000165985;ENSG00000171208;ENSG00000149269;ENSG00000077264
GO:0098696	G24	BP	regulation of neurotransmitter receptor localization to postsynaptic specialization membrane	│ │ │ └─ regulation of neurotransmitter receptor localization to postsynaptic specialization membrane	GO:0099645	0.282944	0.311815	3	22	HGNC:8590;HGNC:8592;HGNC:14644	PAK1;PAK3;NETO2	ENSG00000149269;ENSG00000077264;ENSG00000171208
GO:0098967	G17	BP	exocytic insertion of neurotransmitter receptor to postsynaptic membrane	│ │ ├─ exocytic insertion of neurotransmitter receptor to postsynaptic membrane	GO:0099072			0	6
GO:0099145	G25	BP	regulation of exocytic insertion of neurotransmitter receptor to postsynaptic membrane	│ │ │ └─ regulation of exocytic insertion of neurotransmitter receptor to postsynaptic membrane	GO:0098967			0	1
GO:0098970	G18	BP	postsynaptic neurotransmitter receptor diffusion trapping	│ │ ├─ postsynaptic neurotransmitter receptor diffusion trapping	GO:0099072	0.0172444	0.0404869	3	5	HGNC:1406;HGNC:6153;HGNC:9944	CACNG2;ITGB1;RDX	ENSG00000166862;ENSG00000150093;ENSG00000137710
GO:0150054	G26	BP	regulation of postsynaptic neurotransmitter receptor diffusion trapping	│ │ │ └─ regulation of postsynaptic neurotransmitter receptor diffusion trapping	GO:0098970			2	3	HGNC:6153;HGNC:9944	ITGB1;RDX	ENSG00000150093;ENSG00000137710
GO:0098884	G19	BP	postsynaptic neurotransmitter receptor endocytosis	│ │ └─ postsynaptic neurotransmitter receptor endocytosis	GO:0099072	0.0188326	0.0423733	8	38	HGNC:564;HGNC:17938;HGNC:9317;HGNC:375;HGNC:11503;HGNC:4913;HGNC:3166;HGNC:11854	AP2M1;CALY;PPP3R1;AKAP5;SYNJ1;HIP1;LPAR1;TSPAN7	ENSG00000161203;ENSG00000130643;ENSG00000221823;ENSG00000179841;ENSG00000159082;ENSG00000127946;ENSG00000198121;ENSG00000156298
GO:0099149	G27	BP	regulation of postsynaptic neurotransmitter receptor endocytosis	│ │ └─ regulation of postsynaptic neurotransmitter receptor endocytosis	GO:0098884	0.0474778	0.0827032	6	30	HGNC:9317;HGNC:375;HGNC:11503;HGNC:4913;HGNC:3166;HGNC:11854	PPP3R1;AKAP5;SYNJ1;HIP1;LPAR1;TSPAN7	ENSG00000221823;ENSG00000179841;ENSG00000159082;ENSG00000127946;ENSG00000198121;ENSG00000156298
GO:0150038	G6	BP	postsynaptic dense core vesicle exocytosis	│ ├─ postsynaptic dense core vesicle exocytosis	SYNGO:postsynprocess			0	2
GO:0150044	G20	BP	regulation of postsynaptic dense core vesicle exocytosis	│ │ └─ regulation of postsynaptic dense core vesicle exocytosis	GO:0150038			0	1
GO:0098926	G7	BP	postsynaptic signaling pathway	│ └─ postsynaptic signaling pathway	SYNGO:postsynprocess			0	18
GO:0099527	G21	BP	postsynapse to nucleus signaling pathway	│ └─ postsynapse to nucleus signaling pathway	GO:0098926			0	16
GO:1905539	G28	BP	regulation of postsynapse to nucleus signaling pathway	│ └─ regulation of postsynapse to nucleus signaling pathway	GO:0099527			0	2
GO:0099536	H1	BP	synaptic signaling	├─ synaptic signaling	SYNGO:synprocess	0.000121958	0.000940818	33	191	HGNC:2159;HGNC:8590;HGNC:29944;HGNC:17867;HGNC:3228;HGNC:9392;HGNC:948;HGNC:4597;HGNC:8660;HGNC:6153;HGNC:6470;HGNC:4485;HGNC:2972;HGNC:12684;HGNC:2905;HGNC:28788;HGNC:8882;HGNC:14540;HGNC:6886;HGNC:13487;HGNC:9401;HGNC:9501;HGNC:4328;HGNC:5286;HGNC:12853;HGNC:4913;HGNC:4594;HGNC:9317;HGNC:9314;HGNC:1950;HGNC:9612;HGNC:7958;HGNC:1569	CNR1;PAK1;TENM3;NPTN;EFNB3;PRKAR2B;BAIAP3;GRM5;PCDH8;ITGB1;L1CAM;GPER1;DNM1;VGF;DLGAP1;CAMKV;PFN2;WNK1;MAPK9;VPS35;PRKCE;CYTH1;GLRA3;HTR1A;YWHAH;HIP1;GRM2;PPP3R1;PPP3CA;CHRM1;PTK2B;NPY5R;CCK	ENSG00000118432;ENSG00000149269;ENSG00000218336;ENSG00000156642;ENSG00000108947;ENSG00000005249;ENSG00000007516;ENSG00000168959;ENSG00000136099;ENSG00000150093;ENSG00000198910;ENSG00000164850;ENSG00000106976;ENSG00000128564;ENSG00000170579;ENSG00000164076;ENSG00000070087;ENSG00000060237;ENSG00000050748;ENSG00000069329;ENSG00000171132;ENSG00000108669;ENSG00000145451;ENSG00000178394;ENSG00000128245…
GO:0099537	H2	BP	trans-synaptic signaling	│ ├─ trans-synaptic signaling	GO:0099536	0.000261842	0.00157105	31	183	HGNC:2159;HGNC:8590;HGNC:29944;HGNC:17867;HGNC:3228;HGNC:9392;HGNC:948;HGNC:4597;HGNC:8660;HGNC:6153;HGNC:6470;HGNC:4485;HGNC:2972;HGNC:12684;HGNC:2905;HGNC:28788;HGNC:8882;HGNC:14540;HGNC:6886;HGNC:13487;HGNC:9401;HGNC:9501;HGNC:4328;HGNC:5286;HGNC:12853;HGNC:4913;HGNC:4594;HGNC:9317;HGNC:9314;HGNC:1950;HGNC:9612	CNR1;PAK1;TENM3;NPTN;EFNB3;PRKAR2B;BAIAP3;GRM5;PCDH8;ITGB1;L1CAM;GPER1;DNM1;VGF;DLGAP1;CAMKV;PFN2;WNK1;MAPK9;VPS35;PRKCE;CYTH1;GLRA3;HTR1A;YWHAH;HIP1;GRM2;PPP3R1;PPP3CA;CHRM1;PTK2B	ENSG00000118432;ENSG00000149269;ENSG00000218336;ENSG00000156642;ENSG00000108947;ENSG00000005249;ENSG00000007516;ENSG00000168959;ENSG00000136099;ENSG00000150093;ENSG00000198910;ENSG00000164850;ENSG00000106976;ENSG00000128564;ENSG00000170579;ENSG00000164076;ENSG00000070087;ENSG00000060237;ENSG00000050748;ENSG00000069329;ENSG00000171132;ENSG00000108669;ENSG00000145451;ENSG00000178394;ENSG00000128245…
GO:0099541	H5	BP	trans-synaptic signaling by lipid	│ │ ├─ trans-synaptic signaling by lipid	GO:0099537			2	6	HGNC:2159;HGNC:8590	CNR1;PAK1	ENSG00000118432;ENSG00000149269
GO:0099542	H13	BP	trans-synaptic signaling by endocannabinoid	│ │ │ └─ trans-synaptic signaling by endocannabinoid	GO:0099541			2	6	HGNC:2159;HGNC:8590	CNR1;PAK1	ENSG00000118432;ENSG00000149269
GO:0098921	H21	BP	retrograde trans-synaptic signaling by endocannabinoid	│ │ │ ├─ retrograde trans-synaptic signaling by endocannabinoid	GO:0099542			1	4	HGNC:2159	CNR1	ENSG00000118432
GO:0099178	H26	BP	regulation of retrograde trans-synaptic signaling by endocanabinoid	│ │ │ │ └─ regulation of retrograde trans-synaptic signaling by endocanabinoid	GO:0098921			0	2
GO:0099553	H22	BP	trans-synaptic signaling by endocannabinoid, modulating synaptic transmission	│ │ │ └─ trans-synaptic signaling by endocannabinoid, modulating synaptic transmission	GO:0099542			1	2	HGNC:8590	PAK1	ENSG00000149269
GO:0150036	H27	BP	regulation of trans-synaptic signaling by endocannabinoid, modulating synaptic transmission	│ │ │ └─ regulation of trans-synaptic signaling by endocannabinoid, modulating synaptic transmission	GO:0099553			1	2	HGNC:8590	PAK1	ENSG00000149269
GO:0099540	H6	BP	trans-synaptic signaling by neuropeptide	│ │ ├─ trans-synaptic signaling by neuropeptide	GO:0099537			0	1
GO:0099543	H7	BP	trans-synaptic signaling by soluble gas	│ │ ├─ trans-synaptic signaling by soluble gas	GO:0099537			0	1
GO:0099548	H14	BP	trans-synaptic signaling by nitric oxide	│ │ │ └─ trans-synaptic signaling by nitric oxide	GO:0099543			0	1
GO:0099555	H23	BP	trans-synaptic signaling by nitric oxide, modulating synaptic transmission	│ │ │ └─ trans-synaptic signaling by nitric oxide, modulating synaptic transmission	GO:0099548			0	1
GO:0098925	H28	BP	retrograde trans-synaptic signaling by nitric oxide, modulating synaptic transmission	│ │ │ └─ retrograde trans-synaptic signaling by nitric oxide, modulating synaptic transmission	GO:0099555			0	1
GO:0099545	H8	BP	trans-synaptic signaling by trans-synaptic complex	│ │ ├─ trans-synaptic signaling by trans-synaptic complex	GO:0099537	0.0951468	0.138863	3	12	HGNC:29944;HGNC:17867;HGNC:3228	TENM3;NPTN;EFNB3	ENSG00000218336;ENSG00000156642;ENSG00000108947
GO:0098942	H15	BP	retrograde trans-synaptic signaling by trans-synaptic protein complex	│ │ │ ├─ retrograde trans-synaptic signaling by trans-synaptic protein complex	GO:0099545			1	7	HGNC:29944	TENM3	ENSG00000218336
GO:0099557	H16	BP	trans-synaptic signaling by trans-synaptic complex, modulating synaptic transmission	│ │ │ └─ trans-synaptic signaling by trans-synaptic complex, modulating synaptic transmission	GO:0099545			2	2	HGNC:17867;HGNC:3228	NPTN;EFNB3	ENSG00000156642;ENSG00000108947
GO:0099157	H9	BP	trans-synaptic signalling via exosome	│ │ ├─ trans-synaptic signalling via exosome	GO:0099537			0	1
GO:0099183	H10	BP	trans-synaptic signaling by BDNF, modulating synaptic transmission	│ │ ├─ trans-synaptic signaling by BDNF, modulating synaptic transmission	GO:0099537			0	5
GO:0150035	H17	BP	regulation of trans-synaptic signaling by BDNF, modulating synaptic transmission	│ │ │ └─ regulation of trans-synaptic signaling by BDNF, modulating synaptic transmission	GO:0099183			0	1
GO:0007268	H11	BP	chemical synaptic transmission	│ │ └─ chemical synaptic transmission	GO:0099537	0.00114602	0.00562593	26	158	HGNC:9392;HGNC:948;HGNC:4597;HGNC:8660;HGNC:6153;HGNC:6470;HGNC:4485;HGNC:2972;HGNC:12684;HGNC:2905;HGNC:28788;HGNC:8882;HGNC:14540;HGNC:6886;HGNC:13487;HGNC:9401;HGNC:9501;HGNC:4328;HGNC:5286;HGNC:12853;HGNC:4913;HGNC:4594;HGNC:9317;HGNC:9314;HGNC:1950;HGNC:9612	PRKAR2B;BAIAP3;GRM5;PCDH8;ITGB1;L1CAM;GPER1;DNM1;VGF;DLGAP1;CAMKV;PFN2;WNK1;MAPK9;VPS35;PRKCE;CYTH1;GLRA3;HTR1A;YWHAH;HIP1;GRM2;PPP3R1;PPP3CA;CHRM1;PTK2B	ENSG00000005249;ENSG00000007516;ENSG00000168959;ENSG00000136099;ENSG00000150093;ENSG00000198910;ENSG00000164850;ENSG00000106976;ENSG00000128564;ENSG00000170579;ENSG00000164076;ENSG00000070087;ENSG00000060237;ENSG00000050748;ENSG00000069329;ENSG00000171132;ENSG00000108669;ENSG00000145451;ENSG00000178394;ENSG00000128245;ENSG00000127946;ENSG00000164082;ENSG00000221823;ENSG00000138814;ENSG00000168539…
GO:0050804	H18	BP	modulation of chemical synaptic transmission	│ │ ├─ modulation of chemical synaptic transmission	GO:0007268	0.0106666	0.0287997	15	90	HGNC:9392;HGNC:948;HGNC:4597;HGNC:8660;HGNC:6153;HGNC:6470;HGNC:4485;HGNC:2972;HGNC:12684;HGNC:2905;HGNC:28788;HGNC:8882;HGNC:14540;HGNC:6886;HGNC:13487	PRKAR2B;BAIAP3;GRM5;PCDH8;ITGB1;L1CAM;GPER1;DNM1;VGF;DLGAP1;CAMKV;PFN2;WNK1;MAPK9;VPS35	ENSG00000005249;ENSG00000007516;ENSG00000168959;ENSG00000136099;ENSG00000150093;ENSG00000198910;ENSG00000164850;ENSG00000106976;ENSG00000128564;ENSG00000170579;ENSG00000164076;ENSG00000070087;ENSG00000060237;ENSG00000050748;ENSG00000069329
GO:0099531	H19	BP	presynaptic process involved in chemical synaptic transmission	│ │ ├─ presynaptic process involved in chemical synaptic transmission	GO:0007268	0.0406225		8	45	HGNC:9401;HGNC:8882;HGNC:9501;HGNC:4328;HGNC:5286;HGNC:12853;HGNC:4913;HGNC:4594	PRKCE;PFN2;CYTH1;GLRA3;HTR1A;YWHAH;HIP1;GRM2	ENSG00000171132;ENSG00000070087;ENSG00000108669;ENSG00000145451;ENSG00000178394;ENSG00000128245;ENSG00000127946;ENSG00000164082
GO:0099171	H24	BP	presynaptic modulation of chemical synaptic transmission	│ │ │ └─ presynaptic modulation of chemical synaptic transmission	GO:0099531	0.0406225	0.0756419	8	45	HGNC:9401;HGNC:8882;HGNC:9501;HGNC:4328;HGNC:5286;HGNC:12853;HGNC:4913;HGNC:4594	PRKCE;PFN2;CYTH1;GLRA3;HTR1A;YWHAH;HIP1;GRM2	ENSG00000171132;ENSG00000070087;ENSG00000108669;ENSG00000145451;ENSG00000178394;ENSG00000128245;ENSG00000127946;ENSG00000164082
GO:0099565	H20	BP	postsynaptic process involved in chemical synaptic transmission	│ │ └─ postsynaptic process involved in chemical synaptic transmission	GO:0007268	0.227201		4	29	HGNC:9317;HGNC:9314;HGNC:1950;HGNC:9612	PPP3R1;PPP3CA;CHRM1;PTK2B	ENSG00000221823;ENSG00000138814;ENSG00000168539;ENSG00000120899
GO:0099170	H25	BP	postsynaptic modulation of chemical synaptic transmission	│ │ └─ postsynaptic modulation of chemical synaptic transmission	GO:0099565	0.195327	0.231661	4	27	HGNC:9317;HGNC:9314;HGNC:1950;HGNC:9612	PPP3R1;PPP3CA;CHRM1;PTK2B	ENSG00000221823;ENSG00000138814;ENSG00000168539;ENSG00000120899
GO:0099538	H3	BP	synaptic signaling via neuropeptide	│ ├─ synaptic signaling via neuropeptide	GO:0099536	0.0429794	0.0773629	3	8	HGNC:12684;HGNC:7958;HGNC:1569	VGF;NPY5R;CCK	ENSG00000128564;ENSG00000164129;ENSG00000187094
GO:0099163	H4	BP	synaptic signaling by nitric oxide	│ └─ synaptic signaling by nitric oxide	GO:0099536			0	3
GO:0150045	H12	BP	regulation of synaptic signaling by nitric oxide	│ └─ regulation of synaptic signaling by nitric oxide	GO:0099163			0	2
GO:0050808	I1	BP	synapse organization	├─ synapse organization	SYNGO:synprocess	1.74181e-06	2.35144e-05	52	302	HGNC:18582;HGNC:19701;HGNC:4047;HGNC:2904;HGNC:18415;HGNC:12733;HGNC:24011;HGNC:12735;HGNC:29364;HGNC:5241;HGNC:8592;HGNC:28788;HGNC:1232;HGNC:12732;HGNC:8882;HGNC:6178;HGNC:7666;HGNC:1767;HGNC:9678;HGNC:23502;HGNC:30339;HGNC:2905;HGNC:2902;HGNC:1749;HGNC:8660;HGNC:12855;HGNC:9107;HGNC:25824;HGNC:244;HGNC:9245;HGNC:4043;HGNC:9250;HGNC:3313;HGNC:19408;HGNC:19410;HGNC:13487;HGNC:14561;HGNC:76;HGNC:…	ADGRL2;CNKSR2;FZD9;DLG5;HIP1R;WASF2;ABI2;WASL;TANC1;HSPA8;PAK3;CAMKV;EGLN1;WASF1;PFN2;ITPKA;NCKAP1;CDH8;PTPRO;SLITRK4;RIMBP2;DLGAP1;DLG3;CDH10;PCDH8;YWHAZ;PLXND1;SYDE1;ADD2;PPFIA1;FZD5;PPFIBP2;ELAVL2;LRRTM1;LRRTM3;VPS35;ARHGEF9;ABL1;C1QL3;LRRTM2;SIPA1L1;PTK2B;EPHA4;ITGB1;SKP1;C1QL1;PAK1;PLXNA4;TENM3;CAP2;DBN1;FRMPD4	ENSG00000117114;ENSG00000149970;ENSG00000188763;ENSG00000151208;ENSG00000130787;ENSG00000158195;ENSG00000138443;ENSG00000106299;ENSG00000115183;ENSG00000109971;ENSG00000077264;ENSG00000164076;ENSG00000135766;ENSG00000112290;ENSG00000070087;ENSG00000137825;ENSG00000061676;ENSG00000150394;ENSG00000151490;ENSG00000179542;ENSG00000060709;ENSG00000170579;ENSG00000082458;ENSG00000040731;ENSG00000136099…
GO:0099172	I2	BP	presynapse organization	│ ├─ presynapse organization	GO:0050808			0	2
GO:0099174	I16	BP	regulation of presynapse organization	│ │ └─ regulation of presynapse organization	GO:0099172			0	2
GO:0099173	I3	BP	postsynapse organization	│ ├─ postsynapse organization	GO:0050808	0.0766325	0.121711	10	71	HGNC:19701;HGNC:4047;HGNC:2904;HGNC:18415;HGNC:12733;HGNC:24011;HGNC:12735;HGNC:29364;HGNC:5241;HGNC:8592	CNKSR2;FZD9;DLG5;HIP1R;WASF2;ABI2;WASL;TANC1;HSPA8;PAK3	ENSG00000149970;ENSG00000188763;ENSG00000151208;ENSG00000130787;ENSG00000158195;ENSG00000138443;ENSG00000106299;ENSG00000115183;ENSG00000109971;ENSG00000077264
GO:0099175	I17	BP	regulation of postsynapse organization	│ │ ├─ regulation of postsynapse organization	GO:0099173	0.63368	0.63368	4	54	HGNC:29364;HGNC:5241;HGNC:12735;HGNC:8592	TANC1;HSPA8;WASL;PAK3	ENSG00000115183;ENSG00000109971;ENSG00000106299;ENSG00000077264
GO:0099084	I18	BP	postsynaptic specialization organization	│ │ └─ postsynaptic specialization organization	GO:0099173			0	1
GO:0099563	I4	BP	modification of synaptic structure	│ ├─ modification of synaptic structure	GO:0050808	0.136601		5	32	HGNC:28788;HGNC:1232;HGNC:12732;HGNC:8882;HGNC:6178	CAMKV;EGLN1;WASF1;PFN2;ITPKA	ENSG00000164076;ENSG00000135766;ENSG00000112290;ENSG00000070087;ENSG00000137825
GO:0099010	I19	BP	modification of postsynaptic structure	│ │ └─ modification of postsynaptic structure	GO:0099563	0.125337	0.173544	5	31	HGNC:28788;HGNC:1232;HGNC:12732;HGNC:8882;HGNC:6178	CAMKV;EGLN1;WASF1;PFN2;ITPKA	ENSG00000164076;ENSG00000135766;ENSG00000112290;ENSG00000070087;ENSG00000137825
GO:0099159	I34	BP	regulation of modification of postsynaptic structure	│ │ ├─ regulation of modification of postsynaptic structure	GO:0099010			2	9	HGNC:28788;HGNC:1232	CAMKV;EGLN1	ENSG00000164076;ENSG00000135766
GO:0098885	I35	BP	modification of postsynaptic actin cytoskeleton	│ │ └─ modification of postsynaptic actin cytoskeleton	GO:0099010	0.201631	0.231661	3	18	HGNC:12732;HGNC:8882;HGNC:6178	WASF1;PFN2;ITPKA	ENSG00000112290;ENSG00000070087;ENSG00000137825
GO:1905274	I47	BP	regulation of modification of postsynaptic actin cytoskeleton	│ │ └─ regulation of modification of postsynaptic actin cytoskeleton	GO:0098885			0	8
GO:0050807	I5	BP	regulation of synapse organization	│ ├─ regulation of synapse organization	GO:0050808	0.227201	0.255601	4	29	HGNC:7666;HGNC:1767;HGNC:9678;HGNC:23502	NCKAP1;CDH8;PTPRO;SLITRK4	ENSG00000061676;ENSG00000150394;ENSG00000151490;ENSG00000179542
GO:0098918	I6	BP	structural constituent of synapse	│ ├─ structural constituent of synapse	GO:0050808	0.525243	0.545444	3	34	HGNC:30339;HGNC:2905;HGNC:2902	RIMBP2;DLGAP1;DLG3	ENSG00000060709;ENSG00000170579;ENSG00000082458
GO:0099181	I20	BP	structural constituent of presynapse	│ │ ├─ structural constituent of presynapse	GO:0098918			1	10	HGNC:30339	RIMBP2	ENSG00000060709
GO:0098882	I36	BP	structural constituent of active zone	│ │ │ ├─ structural constituent of active zone	GO:0099181			1	8	HGNC:30339	RIMBP2	ENSG00000060709
GO:0098699	I37	BP	structural constituent of presynaptic actin cytoskeleton	│ │ │ └─ structural constituent of presynaptic actin cytoskeleton	GO:0099181			0	1
GO:0099186	I21	BP	structural constituent of postsynapse	│ │ └─ structural constituent of postsynapse	GO:0098918			2	24	HGNC:2905;HGNC:2902	DLGAP1;DLG3	ENSG00000170579;ENSG00000082458
GO:0098973	I38	BP	structural constituent of postsynaptic actin cytoskeleton	│ │ ├─ structural constituent of postsynaptic actin cytoskeleton	GO:0099186			0	4
GO:0099184	I39	BP	structural constituent of postsynaptic intermediate filament cytoskeleton	│ │ ├─ structural constituent of postsynaptic intermediate filament cytoskeleton	GO:0099186			0	2
GO:0098879	I40	BP	structural constituent of postsynaptic specialization	│ │ ├─ structural constituent of postsynaptic specialization	GO:0099186			0	3
GO:0098919	I41	BP	structural constituent of postsynaptic density	│ │ └─ structural constituent of postsynaptic density	GO:0099186			2	11	HGNC:2905;HGNC:2902	DLGAP1;DLG3	ENSG00000170579;ENSG00000082458
GO:0150043	I7	BP	structural constituent of synapse-associated extracellular matrix	│ ├─ structural constituent of synapse-associated extracellular matrix	GO:0050808			0	1
GO:0099560	I8	BP	synapse adhesion between pre- and post-synapse	│ ├─ synapse adhesion between pre- and post-synapse	GO:0050808			2	37	HGNC:1749;HGNC:8660	CDH10;PCDH8	ENSG00000040731;ENSG00000136099
GO:0099179	I22	BP	regulation of synaptic membrane adhesion	│ │ └─ regulation of synaptic membrane adhesion	GO:0099560			1	7	HGNC:8660	PCDH8	ENSG00000136099
GO:0008039	I9	BP	synaptic target recognition	│ ├─ synaptic target recognition	GO:0050808			2	3	HGNC:12855;HGNC:9107	YWHAZ;PLXND1	ENSG00000164924;ENSG00000004399
GO:0007416	I10	BP	synapse assembly	│ ├─ synapse assembly	GO:0050808	0.0125909	0.0311697	15	92	HGNC:25824;HGNC:244;HGNC:9245;HGNC:4043;HGNC:9250;HGNC:3313;HGNC:19408;HGNC:19410;HGNC:13487;HGNC:14561;HGNC:76;HGNC:19359;HGNC:19409;HGNC:20284;HGNC:9612	SYDE1;ADD2;PPFIA1;FZD5;PPFIBP2;ELAVL2;LRRTM1;LRRTM3;VPS35;ARHGEF9;ABL1;C1QL3;LRRTM2;SIPA1L1;PTK2B	ENSG00000105137;ENSG00000075340;ENSG00000131626;ENSG00000163251;ENSG00000166387;ENSG00000107105;ENSG00000162951;ENSG00000198739;ENSG00000069329;ENSG00000131089;ENSG00000097007;ENSG00000165985;ENSG00000146006;ENSG00000197555;ENSG00000120899
GO:0099054	I23	BP	presynapse assembly	│ │ ├─ presynapse assembly	GO:0007416			2	17	HGNC:9245;HGNC:4043	PPFIA1;FZD5	ENSG00000131626;ENSG00000163251
GO:0051963	I24	BP	regulation of synapse assembly	│ │ ├─ regulation of synapse assembly	GO:0007416	0.373237	0.395192	5	49	HGNC:9250;HGNC:3313;HGNC:19408;HGNC:19410;HGNC:13487	PPFIBP2;ELAVL2;LRRTM1;LRRTM3;VPS35	ENSG00000166387;ENSG00000107105;ENSG00000162951;ENSG00000198739;ENSG00000069329
GO:1905606	I42	BP	regulation of presynapse assembly	│ │ │ ├─ regulation of presynapse assembly	GO:0051963			2	31	HGNC:19408;HGNC:19410	LRRTM1;LRRTM3	ENSG00000162951;ENSG00000198739
GO:0150052	I43	BP	regulation of postsynapse assembly	│ │ │ └─ regulation of postsynapse assembly	GO:0051963			1	7	HGNC:13487	VPS35	ENSG00000069329
GO:0098698	I25	BP	postsynaptic specialization assembly	│ │ ├─ postsynaptic specialization assembly	GO:0007416	0.0231871	0.0500841	7	32	HGNC:14561;HGNC:76;HGNC:19359;HGNC:19409;HGNC:19408;HGNC:20284;HGNC:9612	ARHGEF9;ABL1;C1QL3;LRRTM2;LRRTM1;SIPA1L1;PTK2B	ENSG00000131089;ENSG00000097007;ENSG00000165985;ENSG00000146006;ENSG00000162951;ENSG00000197555;ENSG00000120899
GO:0099150	I44	BP	regulation of postsynaptic specialization assembly	│ │ │ ├─ regulation of postsynaptic specialization assembly	GO:0098698			2	7	HGNC:14561;HGNC:76	ARHGEF9;ABL1	ENSG00000131089;ENSG00000097007
GO:0097107	I45	BP	postsynaptic density assembly	│ │ │ └─ postsynaptic density assembly	GO:0098698	0.0291078	0.0604547	5	19	HGNC:19359;HGNC:19409;HGNC:19408;HGNC:20284;HGNC:9612	C1QL3;LRRTM2;LRRTM1;SIPA1L1;PTK2B	ENSG00000165985;ENSG00000146006;ENSG00000162951;ENSG00000197555;ENSG00000120899
GO:0099151	I48	BP	regulation of postsynaptic density assembly	│ │ │ └─ regulation of postsynaptic density assembly	GO:0097107	0.0400595	0.0756419	4	14	HGNC:19409;HGNC:19408;HGNC:20284;HGNC:9612	LRRTM2;LRRTM1;SIPA1L1;PTK2B	ENSG00000146006;ENSG00000162951;ENSG00000197555;ENSG00000120899
GO:0097104	I26	BP	postsynaptic membrane assembly	│ │ └─ postsynaptic membrane assembly	GO:0007416			0	1
GO:0098883	I11	BP	synapse disassembly	│ ├─ synapse disassembly	GO:0050808	0.00924784		4	8	HGNC:3388;HGNC:6153;HGNC:10899;HGNC:24182	EPHA4;ITGB1;SKP1;C1QL1	ENSG00000116106;ENSG00000150093;ENSG00000113558;ENSG00000131094
GO:1905806	I27	BP	regulation of synapse disassembly	│ │ └─ regulation of synapse disassembly	GO:0098883	0.00924784	0.0262833	4	8	HGNC:3388;HGNC:6153;HGNC:10899;HGNC:24182	EPHA4;ITGB1;SKP1;C1QL1	ENSG00000116106;ENSG00000150093;ENSG00000113558;ENSG00000131094
GO:0060074	I12	BP	synapse maturation	│ ├─ synapse maturation	GO:0050808	0.065756		4	17	HGNC:8590;HGNC:8592;HGNC:12855;HGNC:13487	PAK1;PAK3;YWHAZ;VPS35	ENSG00000149269;ENSG00000077264;ENSG00000164924;ENSG00000069329
GO:0090128	I28	BP	regulation of synapse maturation	│ │ └─ regulation of synapse maturation	GO:0060074	0.0400595	0.0756419	4	14	HGNC:8590;HGNC:8592;HGNC:12855;HGNC:13487	PAK1;PAK3;YWHAZ;VPS35	ENSG00000149269;ENSG00000077264;ENSG00000164924;ENSG00000069329
GO:0099558	I13	BP	maintenance of synapse structure	│ ├─ maintenance of synapse structure	GO:0050808	0.0758379	0.121711	4	18	HGNC:9102;HGNC:29944;HGNC:5241;HGNC:6153	PLXNA4;TENM3;HSPA8;ITGB1	ENSG00000221866;ENSG00000218336;ENSG00000109971;ENSG00000150093
GO:0099559	I29	BP	maintenance of alignment of postsynaptic density and presynaptic active zone	│ │ ├─ maintenance of alignment of postsynaptic density and presynaptic active zone	GO:0099558			1	4	HGNC:29944	TENM3	ENSG00000218336
GO:0098880	I30	BP	maintenance of postsynaptic specialization structure	│ │ └─ maintenance of postsynaptic specialization structure	GO:0099558			2	9	HGNC:5241;HGNC:6153	HSPA8;ITGB1	ENSG00000109971;ENSG00000150093
GO:0099562	I46	BP	maintenance of postsynaptic density structure	│ │ └─ maintenance of postsynaptic density structure	GO:0098880			0	2
GO:0099187	I14	BP	presynaptic cytoskeleton organization	│ ├─ presynaptic cytoskeleton organization	GO:0050808			2	5	HGNC:24011;HGNC:20039	ABI2;CAP2	ENSG00000138443;ENSG00000112186
GO:0099140	I31	BP	presynaptic actin cytoskeleton organization	│ │ └─ presynaptic actin cytoskeleton organization	GO:0099187			2	5	HGNC:24011;HGNC:20039	ABI2;CAP2	ENSG00000138443;ENSG00000112186
GO:0099188	I15	BP	postsynaptic cytoskeleton organization	│ └─ postsynaptic cytoskeleton organization	GO:0050808	0.00796784	0.0253096	7	25	HGNC:12733;HGNC:24011;HGNC:20284;HGNC:2695;HGNC:12735;HGNC:29007;HGNC:29944	WASF2;ABI2;SIPA1L1;DBN1;WASL;FRMPD4;TENM3	ENSG00000158195;ENSG00000138443;ENSG00000197555;ENSG00000113758;ENSG00000106299;ENSG00000169933;ENSG00000218336
GO:0098974	I32	BP	postsynaptic actin cytoskeleton organization	│ ├─ postsynaptic actin cytoskeleton organization	GO:0099188	0.0126988	0.0311697	6	21	HGNC:12733;HGNC:24011;HGNC:20284;HGNC:2695;HGNC:12735;HGNC:29007	WASF2;ABI2;SIPA1L1;DBN1;WASL;FRMPD4	ENSG00000158195;ENSG00000138443;ENSG00000197555;ENSG00000113758;ENSG00000106299;ENSG00000169933
GO:0099190	I33	BP	postsynaptic spectrin-associated cytoskeleton organization	│ └─ postsynaptic spectrin-associated cytoskeleton organization	GO:0099188			1	4	HGNC:29944	TENM3	ENSG00000218336
SYNGO:metabolism	J1	BP	metabolism	├─ metabolism	SYNGO:synprocess	0.620025	0.631724	7	93	HGNC:11055;HGNC:2159;HGNC:3288;HGNC:1232;HGNC:4092;HGNC:4093;HGNC:10353	SLC6A8;CNR1;EIF4EBP1;EGLN1;GAD1;GAD2;RPL4	ENSG00000130821;ENSG00000118432;ENSG00000187840;ENSG00000135766;ENSG00000128683;ENSG00000136750;ENSG00000174444
SYNGO:presyn_ATPmetabolic	J2	BP	ATP metabolic process in the presynapse	│ ├─ ATP metabolic process in the presynapse	SYNGO:metabolism			1	1	HGNC:2159	CNR1	ENSG00000118432
SYNGO:presyn_regulationATPmetabolic	J12	BP	regulation of ATP metabolic process in the presynapse	│ │ └─ regulation of ATP metabolic process in the presynapse	SYNGO:presyn_ATPmetabolic			1	1	HGNC:2159	CNR1	ENSG00000118432
SYNGO:postsyn_ATPmetabolic	J3	BP	ATP metabolic process in the postsynapse	│ ├─ ATP metabolic process in the postsynapse	SYNGO:metabolism			0	1
GO:0099546	J4	BP	protein catabolic process, modulating synaptic transmission	│ ├─ protein catabolic process, modulating synaptic transmission	SYNGO:metabolism			0	1
GO:0099574	J5	BP	regulation of protein catabolic process at synapse, modulating synaptic transmission	│ ├─ regulation of protein catabolic process at synapse, modulating synaptic transmission	SYNGO:metabolism			0	6
GO:0099576	J13	BP	regulation of protein catabolic process at postsynapse, modulating synaptic transmission	│ │ ├─ regulation of protein catabolic process at postsynapse, modulating synaptic transmission	GO:0099574			0	5
GO:0099575	J14	BP	regulation of protein catabolic process at presynapse, modulating synaptic transmission	│ │ └─ regulation of protein catabolic process at presynapse, modulating synaptic transmission	GO:0099574			0	1
GO:0099547	J6	BP	regulation of translation at synapse, modulating synaptic transmission	│ ├─ regulation of translation at synapse, modulating synaptic transmission	SYNGO:metabolism			1	7	HGNC:3288	EIF4EBP1	ENSG00000187840
GO:0099578	J15	BP	regulation of translation at postsynapse, modulating synaptic transmission	│ │ ├─ regulation of translation at postsynapse, modulating synaptic transmission	GO:0099547			0	3
GO:0099577	J16	BP	regulation of translation at presynapse, modulating synaptic transmission	│ │ └─ regulation of translation at presynapse, modulating synaptic transmission	GO:0099547			1	2	HGNC:3288	EIF4EBP1	ENSG00000187840
GO:0042135	J7	BP	neurotransmitter catabolic process	│ ├─ neurotransmitter catabolic process	SYNGO:metabolism			0	2
GO:0140246	J8	BP	protein catabolic process at synapse	│ ├─ protein catabolic process at synapse	SYNGO:metabolism			1	13	HGNC:1232	EGLN1	ENSG00000135766
GO:0140247	J17	BP	protein catabolic process at presynapse	│ │ ├─ protein catabolic process at presynapse	GO:0140246			0	3
GO:0140251	J21	BP	regulation protein catabolic process at presynapse	│ │ │ └─ regulation protein catabolic process at presynapse	GO:0140247			0	3
GO:0140249	J18	BP	protein catabolic process at postsynapse	│ │ └─ protein catabolic process at postsynapse	GO:0140246			1	10	HGNC:1232	EGLN1	ENSG00000135766
GO:0140252	J22	BP	regulation protein catabolic process at postsynapse	│ │ └─ regulation protein catabolic process at postsynapse	GO:0140249			1	7	HGNC:1232	EGLN1	ENSG00000135766
GO:0042136	J9	BP	neurotransmitter biosynthetic process	│ ├─ neurotransmitter biosynthetic process	SYNGO:metabolism			2	2	HGNC:4092;HGNC:4093	GAD1;GAD2	ENSG00000128683;ENSG00000136750
GO:0140241	J10	BP	translation at synapse	│ ├─ translation at synapse	SYNGO:metabolism			1	56	HGNC:10353	RPL4	ENSG00000174444
GO:0140236	J19	BP	translation at presynapse	│ │ ├─ translation at presynapse	GO:0140241			1	51	HGNC:10353	RPL4	ENSG00000174444
GO:0140242	J20	BP	translation at postsynapse	│ │ └─ translation at postsynapse	GO:0140241			1	56	HGNC:10353	RPL4	ENSG00000174444
GO:0140245	J23	BP	regulation of translation at postsynapse	│ │ └─ regulation of translation at postsynapse	GO:0140242			0	4
GO:0140235	J11	BP	RNA polyadenylation at postsynapse	│ └─ RNA polyadenylation at postsynapse	SYNGO:metabolism			0	1
SYNGO:transport	K1	BP	transport	└─ transport	SYNGO:synprocess	0.185713	0.22792	5	36	HGNC:19167;HGNC:12732;HGNC:25564;HGNC:6872;HGNC:13487	KIF17;WASF1;ARL8B;MAPK10;VPS35	ENSG00000117245;ENSG00000112290;ENSG00000134108;ENSG00000109339;ENSG00000069329
GO:0008088	K2	BP	axo-dendritic transport	├─ axo-dendritic transport	SYNGO:transport			2	15	HGNC:19167;HGNC:12732	KIF17;WASF1	ENSG00000117245;ENSG00000112290
GO:0098930	K7	BP	axonal transport	│ ├─ axonal transport	GO:0008088			0	5
GO:0008089	K13	BP	anterograde axonal transport	│ │ ├─ anterograde axonal transport	GO:0098930			0	4
GO:0099641	K21	BP	anterograde axonal protein transport	│ │ │ ├─ anterograde axonal protein transport	GO:0008089			0	2
GO:0140231	K22	BP	anterograde axonal transport of neurotransmitter receptor complex	│ │ │ └─ anterograde axonal transport of neurotransmitter receptor complex	GO:0008089			0	1
GO:0099088	K14	BP	axonal transport of messenger ribonucleoprotein complex	│ │ └─ axonal transport of messenger ribonucleoprotein complex	GO:0098930			0	1
GO:0098935	K8	BP	dendritic transport	│ └─ dendritic transport	GO:0008088			2	10	HGNC:19167;HGNC:12732	KIF17;WASF1	ENSG00000117245;ENSG00000112290
GO:0098937	K15	BP	anterograde dendritic transport	│ ├─ anterograde dendritic transport	GO:0098935			1	3	HGNC:19167	KIF17	ENSG00000117245
GO:0098971	K23	BP	anterograde dendritic transport of neurotransmitter receptor complex	│ │ └─ anterograde dendritic transport of neurotransmitter receptor complex	GO:0098937			1	2	HGNC:19167	KIF17	ENSG00000117245
GO:0098939	K16	BP	dendritic transport of mitochondrion	│ ├─ dendritic transport of mitochondrion	GO:0098935			1	1	HGNC:12732	WASF1	ENSG00000112290
GO:0098961	K17	BP	dendritic transport of ribonucleoprotein complex	│ └─ dendritic transport of ribonucleoprotein complex	GO:0098935			0	5
GO:0098963	K24	BP	dendritic transport of messenger ribonucleoprotein complex	│ └─ dendritic transport of messenger ribonucleoprotein complex	GO:0098961			0	5
GO:0098964	K27	BP	anterograde dendritic transport of messenger ribonucleoprotein complex	│ └─ anterograde dendritic transport of messenger ribonucleoprotein complex	GO:0098963			0	1
GO:0099514	K3	BP	synaptic vesicle cytoskeletal transport	├─ synaptic vesicle cytoskeletal transport	SYNGO:transport			1	2	HGNC:25564	ARL8B	ENSG00000134108
GO:0099517	K9	BP	synaptic vesicle transport along microtubule	│ └─ synaptic vesicle transport along microtubule	GO:0099514			1	2	HGNC:25564	ARL8B	ENSG00000134108
GO:0048490	K18	BP	anterograde synaptic vesicle transport	│ └─ anterograde synaptic vesicle transport	GO:0099517			1	2	HGNC:25564	ARL8B	ENSG00000134108
GO:1903742	K25	BP	regulation of anterograde synaptic vesicle transport	│ └─ regulation of anterograde synaptic vesicle transport	GO:0048490			1	1	HGNC:25564	ARL8B	ENSG00000134108
GO:0099090	K4	BP	synaptic vesicle recycling via endosome	├─ synaptic vesicle recycling via endosome	SYNGO:transport			0	2
GO:0099158	K10	BP	regulation of recycling endosome localization within postsynapse	│ └─ regulation of recycling endosome localization within postsynapse	GO:0099090			0	1
GO:0099089	K5	BP	establishment of endoplasmic reticulum localization to postsynapse	├─ establishment of endoplasmic reticulum localization to postsynapse	SYNGO:transport			0	1
GO:0099637	K6	BP	neurotransmitter receptor transport	└─ neurotransmitter receptor transport	SYNGO:transport			2	15	HGNC:6872;HGNC:13487	MAPK10;VPS35	ENSG00000109339;ENSG00000069329
GO:0098877	K11	BP	neurotransmitter receptor transport to plasma membrane	├─ neurotransmitter receptor transport to plasma membrane	GO:0099637			2	14	HGNC:6872;HGNC:13487	MAPK10;VPS35	ENSG00000109339;ENSG00000069329
GO:0098969	K19	BP	neurotransmitter receptor transport to postsynaptic membrane	│ ├─ neurotransmitter receptor transport to postsynaptic membrane	GO:0098877			1	4	HGNC:6872	MAPK10	ENSG00000109339
GO:0099639	K20	BP	neurotransmitter receptor transport, endosome to plasma membrane	│ └─ neurotransmitter receptor transport, endosome to plasma membrane	GO:0098877			1	11	HGNC:13487	VPS35	ENSG00000069329
GO:0098887	K26	BP	neurotransmitter receptor transport, endosome to postsynaptic membrane	│ └─ neurotransmitter receptor transport, endosome to postsynaptic membrane	GO:0099639			1	10	HGNC:13487	VPS35	ENSG00000069329
GO:0099152	K28	BP	regulation of neurotransmitter receptor transport, endosome to postsynaptic membrane	│ └─ regulation of neurotransmitter receptor transport, endosome to postsynaptic membrane	GO:0098887			0	3
GO:0098943	K12	BP	neurotransmitter receptor transport, postsynaptic endosome to lysosome	└─ neurotransmitter receptor transport, postsynaptic endosome to lysosome	GO:0099637			0	1

## Sheet: Supp. Table 4
Supplementary Table 4. Enriched GO BP terms for highlighted EnrichmentMap clusters.
Cluster	DESCR	GO term	FDR qvalue (H v C)	FDR qvalue (H v L)	Gene set size	Genes
Positive regulation of neurogenesis	positive regulation of cell projection organization	GO:0031346	N/A	0.00466821	353	CRABP2|P2RY12|ABL1|NRP1|PLXNA1|INS|CREB3L2|GOLGA4|CFLAR|DLG4|PLXND1|AGRN|KDM1A|ITGA2|DVL2|TIAM2|TWF1|TOX|FEZ1|PTN|PROM2|ACTR3|VLDLR|FMR1|ITGA3|CDC42EP2|GPM6A|NDNF|SETX|CCDC88A|DIXDC1|MAP2K1|PTPRD|FN1|NEURL1|ATP7A|WNT3|CHODL|LRP8|CUX1|EPS8|AUTS2|HTT|SERPINI1|FYN|ARHGAP35|FRMD7|MDK|NGF|EP300|NFE2L2|NLGN1|TBC1D24|TRPC5|ELAVL4|PLPPR5|RAP1A|NDEL1|CDC42EP3|BMP5|NTRK1|CLRN1|VEGFA|FZD1|DZIP1|ROR2|CBFA2T2…
Positive regulation of neurogenesis	positive regulation of nervous system development	GO:0051962	N/A	6.90274e-06	283	CRABP2|NRP1|IL1RAP|PLXNA1|SHANK3|SEMA4A|GOLGA4|TGFB1|PLXND1|AGRN|KDM1A|TIAM2|PTN|OLIG2|XRCC5|CX3CR1|SHH|XRCC2|ITGB1|HDAC2|VEGFC|KRAS|DIXDC1|MAP2K1|PTPRD|FN1|MECP2|NEURL1|DLG5|NUMB|WNT3|CHODL|LRP8|CUX1|PAX6|MDK|NGF|NLGN1|IL6ST|TBC1D24|TRPC5|PRMT5|ZNF335|NDEL1|HDAC1|SNW1|OPRM1|HIF1A|NLGN2|DICER1|IFNG|NTRK1|VEGFA|SYNDIG1|SLITRK5|CAPRIN1|LRTM2|CLSTN3|SMURF1|SOX10|MTOR|CX3CL1|IL1RAPL1|E2F1|TSPO|STK11|…
Positive regulation of neurogenesis	positive regulation of neurogenesis	GO:0050769	N/A	5.42353e-05	233	CRABP2|NRP1|PLXNA1|SHANK3|GOLGA4|TGFB1|PLXND1|KDM1A|TIAM2|PTN|OLIG2|XRCC5|CX3CR1|SHH|XRCC2|ITGB1|HDAC2|VEGFC|KRAS|DIXDC1|MAP2K1|PTPRD|FN1|MECP2|NEURL1|NUMB|WNT3|CHODL|LRP8|CUX1|PAX6|MDK|NGF|IL6ST|TBC1D24|TRPC5|PRMT5|ZNF335|NDEL1|HDAC1|SNW1|OPRM1|HIF1A|DICER1|IFNG|VEGFA|CAPRIN1|SMURF1|SOX10|MTOR|CX3CL1|IL1RAPL1|E2F1|TSPO|STK11|ZFYVE27|RASSF10|DSCAM|L1CAM|GFAP|ID4|PLXNC1|GLI3|TGM2|JADE2|KHDC3L|CUL7…
Positive regulation of neurogenesis	positive regulation of cell development	GO:0010720	N/A	4.71465e-06	433	HMGB1|PLXNA1|WNT10B|SHANK3|SLC9B2|PLXND1|KDM1A|PIK3R6|ZAP70|IL20|SHH|XRCC2|ITGB1|HDAC2|VEGFC|ADA|ACTN3|DIXDC1|FN1|MYOD1|PAX6|BTK|ADAM8|TYROBP|RUNX3|PCK1|ZNF335|HDAC1|SPI1|LGALS9|ROR2|BNC1|TMEM64|SMURF1|SOX10|XBP1|MTOR|PNP|NKAP|ARID1A|KLF10|TSPO|STK11|ZFYVE27|RASSF10|L1CAM|BCL2|GFAP|ID4|GLI3|TGM2|FOXO3|PDE3A|JADE2|KHDC3L|CUL7|TIAM1|CUX2|NR2E1|TRIM32|ARID1B|FOXP3|DHX36|MMP14|MYB|TENM4|BCL11A|TNFSF1…
Neurotransmitter transport	vesicle-mediated transport in synapse	GO:0099003	7.02852e-12	N/A	72	CALM3|PFN2|RAB3B|PPP3CB|RAB27B|AP3M2|AP2S1|STX1A|SLC17A7|RAB3A|ACTG1|STX1B|DNAJC5|RAB5A|SLC32A1|SYP|NAPA|DNAJC6|SNAP91|CPLX1|SYN2|DNM1|STXBP1|PRKCB|AP2A1|TOR1A|SNCB|SYN1|STON1|SNCA|PRKCG|NRXN3|P2RX1|SYT5|HPCA|AMPH|BSN|PREPL|PRKAR1B|PACSIN1|ACTB|HTR2A|STXBP5L|NAPB|NRXN1|SYT1|DOC2A|AP2A2|AP3B2|DGKI|SYNJ1|SV2A|ATP2A2|VPS18|CADPS|RAP1A|NLGN4X|PRRT2|UNC13A|VAMP2|SNCG|PPP3R1|PPFIA3|NSG1|CALY|DNM2|AP2M1…
Neurotransmitter transport	synaptic vesicle cycle	GO:0099504	9.81899e-09	N/A	63	CALM3|PFN2|RAB3B|PPP3CB|RAB27B|AP3M2|STX1A|SLC17A7|RAB3A|ACTG1|STX1B|DNAJC5|RAB5A|SLC32A1|SYP|NAPA|DNAJC6|SNAP91|CPLX1|SYN2|DNM1|STXBP1|PRKCB|TOR1A|SNCB|SYN1|STON1|SNCA|PRKCG|NRXN3|P2RX1|SYT5|AMPH|BSN|PREPL|PRKAR1B|PACSIN1|ACTB|HTR2A|STXBP5L|NAPB|NRXN1|SYT1|DOC2A|AP3B2|DGKI|SYNJ1|SV2A|ATP2A2|VPS18|CADPS|RAP1A|NLGN4X|PRRT2|UNC13A|VAMP2|SNCG|PPFIA3|DNM2|AP2M1|ROCK1|GSK3B|CDK5
Neurotransmitter transport	neurotransmitter transport	GO:0006836	9.81899e-09	N/A	63	CALM3|GPER1|PFN2|RAB3B|SLC38A2|STX1A|SLC17A7|RAB3A|CAMK2A|RPH3A|STX1B|DNAJC5|RAB5A|SLC32A1|ITGB1|SYP|NAPA|CPLX1|NRXN2|SYN2|STXBP1|PRKCB|TOR1A|SLC6A17|SYN1|SNCA|PRKCG|NRXN3|P2RX1|SYT5|PDZD11|PPT1|SYT11|PREPL|HTR2A|STXBP5L|NAPB|NRXN1|SYT1|DOC2A|PTPRN2|DGKI|SYNJ1|PARK7|SV2A|ATP2A2|VPS18|CADPS|RAP1A|PRRT2|UNC13A|VAMP2|SNCG|SV2B|PPFIA3|MEF2C|SLC6A13|SLC1A6|SLC6A12|SYNGR3|GSK3B|CDK5|GFAP
Neurotransmitter transport	neurotransmitter secretion	GO:0007269	3.83756e-11	N/A	51	CALM3|GPER1|PFN2|SLC38A2|STX1A|CAMK2A|RAB3A|RPH3A|STX1B|DNAJC5|RAB5A|SLC32A1|SYP|NAPA|CPLX1|NRXN2|SYN2|STXBP1|PRKCB|SYN1|SNCA|PRKCG|NRXN3|P2RX1|SYT5|PDZD11|PPT1|SYT11|PREPL|HTR2A|STXBP5L|NAPB|NRXN1|SYT1|DOC2A|PTPRN2|DGKI|SYNJ1|SV2A|ATP2A2|VPS18|CADPS|RAP1A|PRRT2|UNC13A|VAMP2|SNCG|PPFIA3|MEF2C|GSK3B|CDK5
Neurotransmitter transport	signal release from synapse	GO:0099643	3.43913e-06	N/A	51	CALM3|GPER1|PFN2|SLC38A2|STX1A|CAMK2A|RAB3A|RPH3A|STX1B|DNAJC5|RAB5A|SLC32A1|SYP|NAPA|CPLX1|NRXN2|SYN2|STXBP1|PRKCB|SYN1|SNCA|PRKCG|NRXN3|P2RX1|SYT5|PDZD11|PPT1|SYT11|PREPL|HTR2A|STXBP5L|NAPB|NRXN1|SYT1|DOC2A|PTPRN2|DGKI|SYNJ1|SV2A|ATP2A2|VPS18|CADPS|RAP1A|PRRT2|UNC13A|VAMP2|SNCG|PPFIA3|MEF2C|GSK3B|CDK5
Neurotransmitter transport	regulation of neurotransmitter levels	GO:0001505	3.83756e-11	N/A	64	CALM3|GPER1|PFN2|RAB3B|SLC38A2|STX1A|RAB3A|CAMK2A|RPH3A|STX1B|DNAJC5|RAB5A|SLC32A1|ITGB1|SYP|NAPA|CPLX1|NRXN2|SYN2|ALDH5A1|STXBP1|PRKCB|TOR1A|SYN1|SNCA|PDE1B|PRKCG|NRXN3|GAD1|P2RX1|SYT5|PDZD11|PPT1|SYT11|GAD2|PREPL|HTR2A|STXBP5L|NAPB|NRXN1|SYT1|DOC2A|PTPRN2|DGKI|SYNJ1|PARK7|SV2A|ATP2A2|VPS18|CADPS|RAP1A|PRRT2|UNC13A|VAMP2|SNCG|PPFIA3|MEF2C|SLC6A13|SLC1A6|SLC6A12|SYNGR3|GSK3B|CDK5|GFAP
Neurotransmitter transport	synaptic vesicle recycling	GO:0036465	5.57777e-17	N/A	32	SYT1|CALM3|AP3B2|SYNJ1|PPP3CB|RAB27B|AP3M2|NLGN4X|STX1A|SLC17A7|RAB3A|ACTG1|VAMP2|SNCG|STX1B|RAB5A|SYP|DNAJC6|SNAP91|DNM1|DNM2|SNCB|TOR1A|STON1|SNCA|SYT5|AP2M1|AMPH|ROCK1|PACSIN1|ACTB|CDK5
Neurotransmitter transport	regulated exocytosis	GO:0045055	1.42419e-07	N/A	64	SYT13|CALM3|PFN2|PRAM1|PPP3CB|ARL8B|STX1A|REST|RAB3A|CDK5R2|FCGR2B|RPH3A|STX1B|C12ORF4|DNAJC5|FGR|HLA-F|RAB5A|RAB15|SYP|NAPA|CPLX1|SYN2|STXBP1|PRKCB|SYN1|SYT10|SNCA|PRKCG|NRXN3|GATA2|P2RX1|SYT5|ARHGAP17|SYT11|KCNB1|PREPL|SYNGR1|HTR2A|STXBP5L|DMTN|NAPB|SYT1|DOC2A|KIT|DGKI|SYNJ1|SV2A|ATP2A2|VPS18|CADPS|RAP1A|PRRT2|UNC13A|SPI1|VAMP2|PPFIA3|LGALS9|ANXA3|FOXF1|NOTCH1|SYNGR3|GSK3B|CDK5
Neurotransmitter transport	presynaptic endocytosis	GO:0140238	1.01921e-05	N/A	29	SYT1|CALM3|AP3B2|SYNJ1|PPP3CB|RAB27B|AP3M2|NLGN4X|STX1A|SLC17A7|ACTG1|VAMP2|SNCG|SYP|DNAJC6|SNAP91|DNM1|DNM2|SNCB|TOR1A|STON1|SNCA|SYT5|AP2M1|AMPH|ROCK1|PACSIN1|ACTB|CDK5
Neurotransmitter transport	synaptic vesicle endocytosis	GO:0048488	4.19904e-09	N/A	29	SYT1|CALM3|AP3B2|SYNJ1|PPP3CB|RAB27B|AP3M2|NLGN4X|STX1A|SLC17A7|ACTG1|VAMP2|SNCG|SYP|DNAJC6|SNAP91|DNM1|DNM2|SNCB|TOR1A|STON1|SNCA|SYT5|AP2M1|AMPH|ROCK1|PACSIN1|ACTB|CDK5
Neurotransmitter transport	synaptic vesicle exocytosis	GO:0016079	0.00466966	N/A	37	SYT1|CALM3|DOC2A|DGKI|SYNJ1|PFN2|SV2A|ATP2A2|VPS18|CADPS|RAP1A|STX1A|PRRT2|UNC13A|RAB3A|VAMP2|PPFIA3|STX1B|DNAJC5|RAB5A|SYP|NAPA|CPLX1|STXBP1|PRKCB|SYN1|SNCA|PRKCG|NRXN3|P2RX1|SYT5|PREPL|GSK3B|CDK5|HTR2A|STXBP5L|NAPB
Neurotransmitter transport	regulation of exocytosis	GO:0017157	8.3028e-05	N/A	55	SYT13|CALM3|PFN2|RAB3B|PRAM1|RAB27B|STX1A|REST|RAB3A|CDK5R2|FCGR2B|RAB7A|RPH3A|ATP9A|STX1B|C12ORF4|FGR|HLA-F|RAB5A|RAB15|SYP|CPLX1|STXBP1|PRKCB|SYN1|SYT10|SNCA|PRKCG|NRXN3|GATA2|P2RX1|SYT5|SYT11|TSG101|HGS|KCNB1|PREPL|HTR2A|STXBP5L|SYT1|DOC2A|CHMP2A|DGKI|ATP2A2|VPS18|CADPS|RAP1A|SPI1|VAMP2|ATP13A2|LGALS9|FOXF1|NOTCH1|GSK3B|CDK5
Neurotransmitter transport	regulation of neurotransmitter transport	GO:0051588	6.91024e-07	N/A	35	SYT1|CALM3|GPER1|DGKI|PFN2|ATP2A2|RAB3B|VPS18|SLC38A2|RAP1A|STX1A|CAMK2A|RAB3A|SNCG|STX1B|RAB5A|ITGB1|SYP|MEF2C|CPLX1|STXBP1|PRKCB|TOR1A|SYN1|SNCA|PRKCG|NRXN3|P2RX1|SYT11|PREPL|GSK3B|CDK5|HTR2A|STXBP5L|GFAP
Neurotransmitter transport	regulation of regulated secretory pathway	GO:1903305	0.000758895	N/A	42	SYT13|SYT1|CALM3|DOC2A|DGKI|PFN2|ATP2A2|PRAM1|VPS18|RAP1A|STX1A|REST|RAB3A|CDK5R2|SPI1|FCGR2B|RPH3A|C12ORF4|LGALS9|FGR|HLA-F|RAB5A|RAB15|SYP|STXBP1|PRKCB|SYN1|SYT10|PRKCG|NRXN3|GATA2|P2RX1|SYT5|SYT11|FOXF1|KCNB1|NOTCH1|PREPL|GSK3B|CDK5|HTR2A|STXBP5L
Neurotransmitter transport	regulation of neurotransmitter secretion	GO:0046928	7.86215e-14	N/A	31	SYT1|CALM3|GPER1|DGKI|PFN2|ATP2A2|VPS18|SLC38A2|RAP1A|STX1A|CAMK2A|RAB3A|SNCG|STX1B|RAB5A|SYP|MEF2C|CPLX1|STXBP1|PRKCB|SYN1|SNCA|PRKCG|NRXN3|P2RX1|SYT11|PREPL|HTR2A|STXBP5L|GSK3B|CDK5
Neurotransmitter transport	calcium-ion regulated exocytosis	GO:0017156	6.28713e-09	N/A	24	SYT13|SYT1|DOC2A|SYN2|STXBP1|ATP2A2|PPP3CB|SYT10|CADPS|ARL8B|REST|STX1A|UNC13A|RAB3A|CDK5R2|SYT5|ARHGAP17|SYT11|VAMP2|RPH3A|KCNB1|STX1B|NOTCH1|CDK5
Neurotransmitter transport	regulation of postsynaptic membrane neurotransmitter receptor levels	GO:0099072	4.75078e-11	N/A	22	NSG1|CPLX1|AP2A2|RAB11A|CALY|CACNG8|CACNG3|ADAM10|AP2A1|DLG4|PORCN|FLOT2|RAP1A|AP2S1|ERBIN|HPCA|AP2M1|PPP3R1|DLG3|STX1B|CLSTN1|VPS35
Neurotransmitter transport	regulation of synaptic vesicle exocytosis	GO:2000300	1.57391e-06	N/A	20	SYT1|CALM3|PRKCB|DGKI|PFN2|ATP2A2|SYN1|VPS18|RAP1A|PRKCG|NRXN3|RAB3A|P2RX1|RAB5A|PREPL|SYP|HTR2A|STXBP5L|GSK3B|CDK5
Synaptic organization	dendrite development	GO:0016358	0.00496605	N/A	49	DCLK1|PPP3CA|ABL1|YWHAH|DLG4|CAMK2A|WASL|RBFOX2|PAK3|ITGB1|SS18L2|CFL1|HECW1|SLC25A46|MAPK8IP2|BCL11A|DCC|CUX1|PACSIN1|SCARF1|NGEF|ELAVL4|SLC12A5|SLC9A6|BHLHB9|ACTL6B|SULT4A1|KALRN|SEZ6|APP|ACTR2|CARM1|PAFAH1B1|MEF2C|HPRT1|CAPRIN1|MARK1|CHRNB2|RTN4IP1|EPHA4|MFSD2A|KIAA0319|STAU2|NFATC4|ABI2|MAP1B|GSK3B|CDK5|ADGRB3
Synaptic organization	regulation of synapse organization	GO:0050807	2.5509e-05	1.82039e-05	214	ABL1|IL1RAP|SHANK3|SEMA4A|INS|TUBB|AGRN|EIF4G1|PTPN13|HSPA8|CDH8|GPM6A|SLC7A11|PTPRO|FARP1|PTPRD|NEURL1|DLG5|LRP8|FYN|NLGN1|FRMPD4|LHFPL4|PDLIM5|NLGN2|CAMKV|NTRK1|FZD1|SYNDIG1|SLITRK5|MEF2C|LRFN4|WNT5A|CAPRIN1|CDC20|LRTM2|CLSTN3|NFATC4|IL1RAPL1|EGLN1|IL1RAPL2|TANC2|CLSTN1|NPTX1|NRP2|RAB17|PTEN|PRNP|CBLN1|GRID2|BAIAP2|C1QL3|DTNBP1|BDNF|CUX2|ASIC2|FCGR2B|SLITRK1|SLITRK4|GHSR|PAK3|AMIGO1|EPHB3|DHX36…
Synaptic organization	regulation of synapse structure or activity	GO:0050803	2.9728e-06	1.18656e-05	220	ABL1|IL1RAP|SHANK3|SEMA4A|INS|TUBB|AGRN|EIF4G1|PTPN13|HSPA8|CDH8|GPM6A|SLC7A11|PTPRO|FARP1|PTPRD|NEURL1|DLG5|LRP8|FYN|NLGN1|FRMPD4|LHFPL4|PDLIM5|NLGN2|CAMKV|NTRK1|FZD1|SYNDIG1|SLITRK5|MEF2C|LRFN4|WNT5A|CAPRIN1|CDC20|LRTM2|CLSTN3|NFATC4|IL1RAPL1|EGLN1|IL1RAPL2|TANC2|CLSTN1|NPTX1|NRP2|RAB17|PTEN|PRNP|CBLN1|GRID2|SLC17A8|BAIAP2|C1QL3|DTNBP1|BDNF|CUX2|ASIC2|FCGR2B|SLITRK1|STX1B|SLITRK4|GHSR|PAK3|AMIG…
Synaptic organization	neuron projection organization	GO:0106027	0.00581982	N/A	25	PRNP|DLG4|ARF1|BHLHB9|WASL|ATP1A3|FCGR2B|KALRN|APP|PAK3|ACTR2|PAFAH1B1|ABCD1|CAPRIN1|CFL1|DCTN1|EPHA4|STAU2|ABI2|NEDD9|TANC1|NGEF|VPS35|GSK3B|CDK5
Synaptic organization	regulation of dendrite development	GO:0050773	0.00294053	N/A	28	PPP3CA|ABL1|ELAVL4|YWHAH|BHLHB9|KALRN|SEZ6|PAK3|CARM1|ACTR2|PAFAH1B1|CAPRIN1|MARK1|CHRNB2|SS18L2|RTN4IP1|HECW1|EPHA4|MFSD2A|KIAA0319|STAU2|NFATC4|BCL11A|DCC|CUX1|PACSIN1|GSK3B|ADGRB3
Synaptic plasticity	learning	GO:0007612	6.15338e-08	N/A	45	GRIN2A|ABL1|NDRG4|KIT|VDAC1|ELAVL4|DGKI|FGF13|SLC12A5|SYNJ1|SHANK2|CNTNAP2|DLG4|PPP3CB|NLGN4X|KALRN|PRKAR2B|APP|NPTX2|GRM5|GPR88|ACTR2|ITGB1|NPTN|NRXN2|HMGCR|DRD5|CHRNB2|KRAS|FOSL1|PDE1B|GABRA5|MAPK8IP2|NRXN3|CLDN5|PLCB1|PPT1|SLC8A3|SYT11|SLC8A2|PAK5|TANC1|CDK5|NRXN1|ADGRB3
Synaptic plasticity	learning or memory	GO:0007611	6.71829e-10	0.000836889	274	ABL1|SHANK3|RIC8A|DLG4|SNAP25|DNAH11|PTN|CASP3|FEN1|VLDLR|PRKAR2B|CX3CR1|CAMK2N1|ITGA3|ITGB1|YTHDF1|ATXN1L|SLC7A11|KRAS|MECP2|CTNS|MAPK8IP2|CLDN5|RPS6KB1|SLC6A4|PPP1R9B|HTT|KCNK4|FYN|PRKAR1B|MDK|NGF|EP300|S100B|GALR2|ZNF385A|SHANK1|ELAVL4|NLGN4X|ADCY8|LMX1A|NLGN4Y|BTBD9|UBA6|HIF1A|SLC1A1|FOS|SHISA7|NTRK1|RASGRF1|ADCY1|MEF2C|POMK|DRD5|INSR|TACR1|FZD9|NFATC4|AGT|ATP1A2|KMT2A|CNR1|TTC36|GRIA1|KCNK10…
Synaptic plasticity	regulation of synaptic plasticity	GO:0048167	0.000326688	3.46554e-06	209	ABL1|SHANK3|INS|CNTN4|DLG4|SNAP25|ACP4|RAB3A|PTN|CX3CR1|FMR1|YTHDF1|SYAP1|KRAS|PICK1|MECP2|NEURL1|AKAP5|PRKAR1B|SYT7|S100B|TYROBP|SLC38A1|YWHAG|ZDHHC2|ADCY8|SLC1A1|SORCS2|SHISA7|RASGRF1|ADCY1|MIR337|MIR320A|MIR320D1|MIR320E|MEF2C|MIR320B1|MIR320C2|MIR320D2|MIR320B2|MIR320C1|NSMF|DRD5|SLC24A1|CDC20|SCT|NFATC4|CX3CL1|AGT|KMT2A|GRIA1|GFAP|PTEN|PRNP|CPEB3|GRIN2D|CBLN1|GRID2|BAIAP2|RIMS2|PAIP2|CRTC1|N…
Synaptic plasticity	positive regulation of synaptic transmission	GO:0050806	N/A	0.000316966	173	ABL1|RETN|CACNG8|SHANK3|INS|GRIN1|APOE|DLG4|MIR324|CALB1|STX1A|SNAP25|STAU1|DRD1|IGSF11|PTN|EPHB2|NCSTN|CX3CR1|FMR1|SERPINE2|YTHDF1|NPS|STXBP1|MECP2|PTGS2|AKAP5|CRHR2|NRGN|MME|SLC24A2|ZDHHC12|ZDHHC3|PRKAR1B|GRIN2B|NLGN1|NRXN1|TYROBP|SYT1|ARRB2|CACNG3|GRIN2C|MIR342|MIR421|SHANK2|MIR95|ZDHHC2|MIR545|SLC1A3|LGI1|NTRK2|ADCY8|DRD2|SLC1A1|RAPSN|EIF2AK4|NLGN2|SHISA7|NTRK1|APP|ADCY1|NALCN|ROR2|MIR337|PLK…
Synaptic plasticity	cognition	GO:0050890	2.11999e-10	0.000120652	316	ABL1|SHANK3|RIC8A|INS|DLG4|SNAP25|NIPBL|DNAH11|PTN|CASP3|FEN1|VLDLR|PRKAR2B|CX3CR1|HLA-DRA|CAMK2N1|METTL23|ITGA3|ITGB1|YTHDF1|ATXN1L|SLC7A11|KRAS|MECP2|CTNS|SLC1A4|MAPK8IP2|CLDN5|RPS6KB1|SLC6A4|PPP1R9B|HTT|KCNK4|FYN|PRKAR1B|MDK|NGF|EP300|S100B|GALR2|ZNF385A|SHANK1|ELAVL4|NLGN4X|ADCY8|LMX1A|NLGN4Y|BTBD9|UBA6|HIF1A|SLC1A1|FOS|SHISA7|NTRK1|NSUN5|RASGRF1|ADCY1|MEF2C|DGCR2|POMK|DRD5|INSR|TACR1|MFSD2A|…

## Sheet: Supp. Table 5
Supplementary Table 5. Top 30 key drivers with the highest connectivity scores in selected modules.
Top 30 in network network_green.txt ranked by Degree method							Top 30 in network network_turquoise.txt ranked by Degree method							Top 30 in network network_blue.txt ranked by Degree method
Rank	Name	Score					Rank	Name	Score					Rank	Name	Score
1	FOXO4	45					1	NFIA	834					1	XRCC5	379
2	VEZF1	41					2	RREB1	723					2	NEAT1	326
3	NEUROD1	22					3	PPARA	708					3	TP53BP1	320
4	ELF2	18					4	HIF3A	671					4	HNRNPD	264
5	KLF8	17					5	MEF2D	619					5	PA2G4	227
6	MEF2B	16					6	SP1	607					6	LIMD1	214
7	MAFF	15					7	BCL11A	599					7	MAML1	201
8	NFYA	13					8	STAT4	592					8	XRCC6	173
8	ZEB2	13					9	THRB	585					9	GTF2A1	172
10	CREB5	11					10	MEF2C	581					10	PIAS4	126
11	MYBL1	9					11	REST	544					11	TBPL1	119
12	BARD1	8					12	RXRA	518					12	FOXP1	116
13	KLF7	7					13	SLC2A4RG	508					13	EAF1	97
14	ZBTB5	6					14	HDAC1	506					14	PBX1	92
15	MID1IP1	5					15	WWTR1	496					15	SSB	85
15	CDH9	5					16	EBF1	463					16	COPS5	82
17	BOK	4					17	HLF	452					17	ID2	74
17	GLTP	4					18	TCF3	443					18	GTF2B	72
19	LRATD1	3					19	ZFHX3	417					19	TCF7	65
19	SIPA1L1	3					20	KLF15	406					19	RBBP7	65
19	SAMD1	3					21	ZNF423	403					21	SALL3	64
19	PDE8A	3					22	NPAS3	401					21	PIAS1	64
19	PTP4A2	3					23	FOXC1	399					23	EAPP	61
19	CPNE2	3					24	EPAS1	393					24	USF1	59
19	SLAIN1	3					25	KAT2B	385					25	KHDRBS1	58
19	LCOR	3					26	TBR1	361					26	CNBP	56
19	KIF1C	3					27	FOXO1	321					27	LMO3	54
19	CTNNA3	3					28	KAT6A	312					28	HSF2	53
19	SEMA4F	3					29	LMO4	306					28	NFIC	53
19	ERMN	3					30	TCF12	259					30	ILF2	40
